# Supplementary material for: Wiskott-Aldrich syndrome protein forms nuclear condensates and regulates alternative splicing
Source: Nat Commun. 2022 Jun 25;13:3646. doi: 10.1038/s41467-022-31220-8 (PMC9233711; doi:10.1038/s41467-022-31220-8)
Supplement: Supplementary file 3 — Supplementary Data 1 [file 41467_2022_31220_MOESM3_ESM.xlsx]

## Sheet: Sheet1
Gene symbol\Spectrum counts	C52_1	C52_2	C152_1	C152_2	C157_1	C157_2	WT1	WT2	WT3
DDX39A	319227	310874	311838	298247	343300	349834	238938	219694	221131
PRMT5	33116.1	38108.6	34820.8	35359.5	38823.5	41839.1	26302.8	25453	26184.1
U2SURP	9960.17	11263.1	12151.4	11182.9	12104.6	14725.9	8669.29	8849.61	8374.73
DHX15	78456.8	79231.6	76753.5	77251.1	81900.9	82508.3	63183	57865.2	60319
HNRNPR	69015.6	70455.7	62034.2	69975.4	71352.7	77783.3	50602.3	50725.7	52858.6
PPIH	29842.1	30058.6	28406.8	27363.4	31892	33511.1	25673.7	26681.2	26045.4
NUDT21	76868.7	77984.8	73397	69105.3	86244.1	84527.4	57477.9	51749.6	53856.6
SYNCRIP	278825	280542	266904	266974	290570	300326	205568	199224	209539
SRSF10	32248.8	34219.6	35697.9	36672.7	36300.1	35364.6	22293.2	21995	16893.8
SF3B1	66573.3	61090.3	61090	54830.2	67136.7	62490.6	56198.6	49035.1	48183.6
DNAJC8	31063.9	31276.9	27271.9	31200.9	27223.3	31071.6	22680.4	23112.8	22109
PRPF6	29348.7	32322.9	27264.8	30632.4	30629.1	33503.8	22345.4	24752.3	24571.9
ZRANB2	15607.6	12105	15943.6	13949.7	11281.3	16828.9	10546.2	11354.2	7701.3
LUC7L3	20320.2	20566.5	20354.2	20731.4	20221.7	22686.9	15614	15272.7	15573.5
CELF2	132471	135356	114909	130154	140953	133857	66678.7	70918.8	71369.4
CD2BP2	11803.3	21443	11698.3	30574.4	16733.6	19722.9	2957.12	1	1
HNRNPC	704976	707707	685394	667769	776337	785398	503445	477210	487692
SNRNP70	112164	174706	147367	151390	120927	179827	94306.6	108012	86312.2
SNRPA	79631.3	75959.4	71008.3	73333.4	85002.6	88736.5	60044.4	59931	59981.3
SNRPC	67766.6	73028.4	79095.1	60344.2	76816.9	66027.8	55910.6	41566.5	51687.1
HNRNPA1	316814	351107	304011	329753	357114	360938	225685	236149	241820
GTF2F2	14351.9	14071	15808.8	15003.8	17204.7	15067.5	12073.9	10922.4	10711.4
SNRPB	193636	187027	152751	170731	208166	208938	143112	139392	129820
DDX5	219917	242683	205798	233183	206315	230298	158662	160022	164921
NCL	421446	449118	385858	413544	467813	478984	330562	323978	330080
POLR2C	23040.8	22927	22372.8	21262.9	23557.3	25257.9	15192.4	14764.6	14063
POLR2E	26403.8	34475.7	28487.4	24355.1	25156.4	24639.2	14285.5	14000.8	14531.9
HNRNPA2B1	996824	1.05996e+06	880810	976297	1.06048e+06	1.20986e+06	577740	658407	670419
SFPQ	188102	223173	180445	206720	199235	227645	123082	135608	137251
POLR2A	22552.4	21783.4	25967.2	21362.1	24023.1	22227.8	17130.2	11401.7	15998.6
U2AF2	100301	104478	90709.4	107079	106091	118854	65302.2	74965.5	78377.3
PTBP1	275056	284147	238968	267288	305217	310252	210417	207015	212122
PIK3R1	17573.4	18194	17015.9	18365.4	16670.8	19553.4	12574.6	14864	16261.5
POLR2B	27246.5	27376	29578.1	30290.5	26866.4	26414.6	20251.7	17793.3	19127.7
TIA1	13831.5	11878.4	11668.7	8391.13	12861.2	10665	7350.69	6549.73	8646.28
HNRNPH3	67602.8	72586.9	63124.8	76551.2	79870	82032	34278.2	51464	46958.4
HNRNPH1	307158	375939	342554	340989	334019	369350	232494	281166	245838
FUS	70485.7	63826.2	101678	59852	70099.6	65370	43485.4	40344.6	38445.5
RBMX	218503	245750	192478	242196	205074	260223	111544	124548	124832
EIF4A3	115155	119837	116387	105838	120656	118827	94587.4	83489	84385.7
RBM25	32302.6	32036.9	25362.5	30070	28431.5	32896.6	19696.6	20801	24235.4
HNRNPA3	200398	224448	191440	194769	227502	243767	129466	143190	143520
HNRNPM	310881	316080	303755	319644	355289	369036	231186	230548	240048
NCBP2	25757.4	22942.8	22187.9	22639.2	21503.3	26826.7	19443.7	19786.6	14351.3
POLR2H	15641.6	13901.4	15265	13142.1	14642.5	15178.3	10995.7	10586.4	10407.5
HNRNPF	152139	163551	174806	176442	155437	167538	98889.6	96329.4	97844.2
SNU13	103828	106300	96497.6	98545.6	104930	104650	57674.5	66481.7	65458.1
MAGOH	48812.6	47350.6	45535.5	46271.2	54039.9	50385	34753.1	31841.4	32538.1
HNRNPK	1.01852e+06	1.00476e+06	845443	952927	1106796	1.13761e+06	742407	711720	712253
RPS13	508570	564152	534176	539270	505066	532971	468407	469580	477142
SNRPF	124929	116663	142334	115306	139736	183851	91609.4	84937.8	82603.3
LSM3	183817	169429	170982	157015	133231	188134	131236	118422	119656
LSM6	60463.1	64623	56225.4	58632.4	64534	70239.6	39206.6	39699.2	39061.2
SNRPD2	250693	257007	234205	229612	276958	281822	181210	172162	179883
SNRPD3	160444	169810	135828	148122	161757	179014	101709	112869	113633
TRA2B	30444.4	29350.3	26754.6	28546.4	30967.6	36069.9	14953.5	19901.9	19734.1
SRSF3	277109	257563	272749	239643	301004	273720	212078	186554	191392
HNRNPU	533513	600832	504334	556103	579100	657181	379209	408633	424473
SRSF2	187566	246174	219870	232554	253833	279391	162172	168126	172153
SRSF11	52272.4	52563.1	47597.9	55951.5	55970.5	54727.6	36379.8	40450.8	40595.2
KHDRBS1	61072.8	66047.5	60859.8	62510.1	69207.4	70401.9	46422.9	43709.2	42331.7
SRSF1	381198	358182	344695	316162	440239	403713	264818	237778	238817
SRSF4	18571.1	21509.7	22699.5	16346.7	22039.6	25058.1	11662.6	10968.3	11751.6
DHX9	153132	134894	147692	135266	162448	145852	125044	108976	108270
NCBP1	25011.1	23409.4	22980.7	18874.4	24988.7	25050.5	17037	15135.3	11460.6
CPSF1	15634	18258	19354	18812.1	22335	21180.3	13133.1	13736.7	12716
SF3A3	56923.9	60927.1	55706.6	57214.6	62453.4	64499.3	44933.4	42715.2	44214.9
CSTF3	27448.8	27160.2	25752.3	25665.9	23949.8	32294.4	22833.2	16450.1	19531.6
USP4	4062.74	4327.24	4054.79	5500.03	3273.08	4977.33	1	3764.33	1
IK	18910.2	17477.7	18111.6	19337.7	18540.9	19866.1	14643	14529.9	14641.1
HNRNPA0	62372.2	56138.6	52502.9	50381.9	60867.9	65351.2	43095.9	36591.5	42867.7
SRSF9	120811	125754	108028	112167	117983	125578	71285	62772.5	68443.9
SRSF5	14241.7	14890.4	18733.3	16211.2	17725.7	15206.7	9860.73	9757.8	12647.1
SRSF6	216175	237219	209071	228328	212679	262649	165506	169201	168952
PPIG	16438.7	17459.8	16973.9	19347.3	18339.8	20723.1	13422.2	16835.6	13350.8
SF3B2	103539	111420	97817.9	103183	104132	110427	83788.9	86672.6	85915.2
SNW1	14679.1	13308.4	14551.6	12787.6	14951.9	14030.8	8789.72	10237.6	9752.05
DDX39B	115761	112616	103397	108737	124546	146243	76229.9	73871.2	79262.4
CIRBP	36812.3	38705	33086.2	36146.2	34463.4	37781.2	17201.7	25186.6	26589.5
HNRNPD	179269	193532	176236	198640	212201	211293	136838	154056	145725
RBM39	54168.4	45633.6	56545.9	51957.2	62164.9	55984.8	39680.5	36961.9	39320.7
SART3	15090.7	14400.2	14981.2	13707.6	18946.8	16007.6	13205.4	10981.9	10221.7
EFTUD2	82952.6	87772.7	79733.7	82063.1	86687.1	93237.8	68150.8	73774.2	72755.4
NONO	241360	249537	239501	235308	267228	271698	185907	174025	184536
PCBP1	165505	223321	208911	245298	158396	206560	80779.9	139834	143725
SF3A1	33581.8	33905.4	30232.8	30682.5	33007.4	36009.6	24993.2	23650.5	25337.7
SF1	33964.7	38446.7	31452.4	35850	34465.4	45470.8	28204.8	25016.3	24513.1
ELAVL1	98692.5	104647	94913.9	98991.2	109004	114585	67791.5	69655.3	70875.6
SMU1	35912	34520.2	24374.9	34216.6	35513.8	35740	25042.7	23145.5	24578
FAM98B	23664.5	24656.6	23934.5	26854.4	30173.8	32979.4	19258.7	20662.8	20860.6
USP39	21113.4	19144.7	18761.2	19315.2	22093.4	21273.4	14474.2	14440.3	14118.1
ZNF326	21605.8	20097.4	19691.6	18554.5	23277.6	23370	12296.1	13267.8	14075.1
PRPF8	87483.6	82297	83439.2	78839.7	88801	87506.5	72206.6	66917	66943.4
PHF5A	29407.5	27589.1	34526.9	39056.7	32445.7	35077.8	25022.4	25838.6	25740.2
PABPN1	57735.2	65861.3	55713.4	64275.2	60424.9	80439.5	40293.1	50995.4	49730.9
THOC6	14228.1	14857.2	13779.3	15216.3	13277.3	16477.8	11618.5	11892.5	11032.8
DDX42	26654.3	25558.4	25726.4	24573.7	28123.9	25647.9	19405.9	18198.5	18912.8
CCAR1	32278.1	30756.8	32452.6	31001.5	37005.3	37624	23972.9	23953.8	25451.7
RAVER1	14872.6	11632.4	14351.8	10749.7	15769.4	9987.59	10337.4	5863.63	7806.76
SRRM1	16228.5	16011.8	14450.5	12787.1	15814	14052.2	9962.03	10111.1	8153.65
CCAR2	52517.4	56613.4	51863.3	55287	59870.9	60651.8	33935.6	37388.2	35755.9
CPSF7	17943.4	20610.3	17699.1	18673	22799.2	21604.5	13573.6	15818.2	13878.4
PSPC1	32865.5	33604.5	31212.5	33953.5	34401.8	45580.3	19820.8	24554.9	23836.1
CTNNBL1	35678	37724.7	37823.1	36362.2	38259.5	38430.8	30173.1	30813.1	30618.4
DHX38	10732.8	7663.1	8490.54	7569.46	8835.72	8954.81	4885.46	5961.86	5930.29
SYMPK	11618.7	9447.22	10502.6	10359.8	11561.4	13230.2	5976.44	6402.58	8565.03
KHSRP	247797	263090	196183	263879	294217	309428	185860	174819	177092
SNRNP40	32645.7	34214.9	24913.7	32316.4	30600.1	35348.6	21847.5	26267.6	23837.8
QKI	52138.6	55946.7	58431.4	59677.7	56429.1	54563.6	33137.8	29155.1	29038.4
RBM15	7058.6	6815.85	7411.37	5505.08	7261.92	7631.76	4310.2	4208.72	3834.1
HNRNPUL1	28099.1	23479.5	30557.1	23231.3	33482	30834.9	17564.7	17408.3	16702.8
DDX23	22196.4	21079.9	21176.3	20009.4	24986.8	22823.7	18712	16706.3	17961.4
SRRT	44579.6	45717.8	47826.1	47057.9	55735.5	55804.4	33740.9	33297	33320.4
RRAGC	124709	111739	132869	121813	134621	124433	86048.4	104914	110042
LUC7L	7478.72	5482.97	7507.86	7146.41	7637.81	7355.17	1506.17	1487.44	1383.84
MBNL1	93805.1	86928.5	91314.4	81842.1	96664.3	95992.1	74476.2	83155.1	69077.4
CPSF2	13145.9	12201.9	10961.4	12290.5	11136.4	13204.7	9463.03	8308	8307.28
LSM7	80305.6	73252.5	91239.5	98838.5	79064.1	80582	50941.1	42259.1	40827.3
RALY	173961	196565	172301	190860	178273	210934	146929	155994	165873
ACIN1	41313.6	45390.3	37378.7	43048.7	48764.3	50403.6	33875.2	35715.1	37223.9
THRAP3	40766	40538.7	37832	39547.9	44076.6	44815.5	30136.1	32115	32094.8
LUC7L2	44953.7	47665.2	45085.9	47146.4	53805.9	54039.9	32711.2	32789.3	35024.9
SF3B6	34594.4	25513.6	28252.8	24298.5	27874.1	28690.6	18277.2	19469.8	18614.4
RBM8A	40658.3	39944.3	29456.7	37487.3	43924.6	45405.7	27433.3	23960.2	23871.9
