# Supplementary material for: Wiskott-Aldrich syndrome protein forms nuclear condensates and regulates alternative splicing
Source: Nat Commun. 2022 Jun 25;13:3646. doi: 10.1038/s41467-022-31220-8 (PMC9233711; doi:10.1038/s41467-022-31220-8)
Supplement: Supplementary file 4 — Supplementary Data 2 [file 41467_2022_31220_MOESM4_ESM.xlsx]

## Sheet: SE events
geneSymbol	chr	strand	exonStart_0base	exonEnd	upstreamES	upstreamEE	downstreamES	downstreamEE	ID.1	IJC_SAMPLE_1	SJC_SAMPLE_1	IJC_SAMPLE_2	SJC_SAMPLE_2	IncFormLen	SkipFormLen	PValue	FDR	IncLevel1	IncLevel2	IncLevelDifference	Description
ADAM15	chr1	+	155061414	155061489	155060762	155060832	155062244	155062369	83289	11;4	33;19	33;37;69	35;31;59	224	149	5.63019e-06	0.00238188	0.181;0.123	0.385;0.443;0.438	0.27	ADAM metallopeptidase domain 15 [Source:HGNC Symbol;Acc:HGNC:193]
ADAM17	chr2	-	9551474	9551757	9543152	9543285	9554708	9554729	45585	4;8	0;0	1;2;2	2;0;2	432	149	0.000209194	0.0254204	1.0;1.0	0.147;1.0;0.256	-0.532	ADAM metallopeptidase domain 17 [Source:HGNC Symbol;Acc:HGNC:195]
ADCY7	chr16	+	50289220	50289313	50287881	50288350	50290456	50290518	8718	0;0	21;21	10;2;5	35;29;58	242	149	0.000387447	0.0372422	0.0;0.0	0.15;0.041;0.05	0.08	adenylate cyclase 7 [Source:HGNC Symbol;Acc:HGNC:238]
ALDOA	chr16	+	30065875	30065927	30064423	30064505	30067233	30067366	4102	1314;877	1101;925	1054;959;1277	2055;2079;2207	201	149	1.99285e-13	1.37874e-09	0.469;0.413	0.275;0.255;0.3	-0.164	aldolase, fructose-bisphosphate A [Source:HGNC Symbol;Acc:HGNC:414]
AMPD3	chr11	+	10455339	10455448	10450699	10450764	10461514	10461740	28415	132;99	2;1	53;26;43	3;12;4	258	149	1.13402e-05	0.00358157	0.974;0.983	0.911;0.556;0.861	-0.202	adenosine monophosphate deaminase 3 [Source:HGNC Symbol;Acc:HGNC:470]
ANKHD1	chr5	+	140472238	140472295	140464666	140464776	140482579	140482667	15697	85;62	149;109	145;119;170	141;149;158	206	149	0.000518452	0.0452062	0.292;0.291	0.427;0.366;0.438	0.119	ankyrin repeat and KH domain containing 1 [Source:HGNC Symbol;Acc:HGNC:24714]
AP1G1	chr16	-	71808014	71808150	71789278	71789482	71808504	71808677	35161	31;25	55;53	36;33;57	27;39;34	285	149	0.000434716	0.0401526	0.228;0.198	0.411;0.307;0.467	0.182	adaptor related protein complex 1 subunit gamma 1 [Source:HGNC Symbol;Acc:HGNC:555]
AP1G1	chr16	-	71767876	71767885	71765488	71765584	71769622	71769699	35154	26;27	228;186	14;9;21	234;278;327	158	149	8.49184e-05	0.0142743	0.097;0.12	0.053;0.03;0.057	-0.062	adaptor related protein complex 1 subunit gamma 1 [Source:HGNC Symbol;Acc:HGNC:555]
ARMC6	chr19	+	19034130	19034238	19033602	19033930	19042710	19042877	70366	11;15	41;83	60;27;51	74;54;89	257	149	6.98147e-06	0.00268806	0.135;0.095	0.32;0.225;0.249	0.15	armadillo repeat containing 6 [Source:HGNC Symbol;Acc:HGNC:25049]
ARRB2	chr17	+	4716146	4716191	4715588	4716033	4716411	4716515	805	2229;1480	28;34	3017;3509;3945	29;17;30	194	149	6.11723e-05	0.0115177	0.984;0.971	0.988;0.994;0.99	0.013	arrestin beta 2 [Source:HGNC Symbol;Acc:HGNC:712]
ATG12	chr5	-	115840496	115840612	115837627	115837764	115841389	115841837	96098	18;25	133;62	13;15;8	139;152;158	265	149	0.000132827	0.0191081	0.071;0.185	0.05;0.053;0.028	-0.084	autophagy related 12 [Source:HGNC Symbol;Acc:HGNC:588]
ATG7	chr3	+	11288645	11288740	11272442	11272709	11298685	11298855	89286	1;6	0;1	2;3;2	2;4;2	244	149	0.000292657	0.0315366	1.0;0.786	0.379;0.314;0.379	-0.536	autophagy related 7 [Source:HGNC Symbol;Acc:HGNC:16935]
BCAP31	chrX	-	153723507	153723612	153723152	153723288	153724333	153724435	10179	217;216	823;967	41;37;57	559;431;626	254	149	2.10942e-15	2.89139e-11	0.134;0.116	0.041;0.048;0.051	-0.078	B cell receptor associated protein 31 [Source:HGNC Symbol;Acc:HGNC:16695]
BIRC5	chr17	+	78215965	78216034	78214679	78214789	78216663	78216781	52034	2;0	34;1	28;27;31	76;111;99	218	149	0.000155506	0.0210624	0.039;0.0	0.201;0.143;0.176	0.154	baculoviral IAP repeat containing 5 [Source:HGNC Symbol;Acc:HGNC:593]
BIRC5	chr17	+	78216663	78216781	78214679	78214789	78223464	78225635	52038	73;7	0;0	260;287;281	17;21;7	267	149	0.000152506	0.0207793	1.0;1.0	0.895;0.884;0.957	-0.088	baculoviral IAP repeat containing 5 [Source:HGNC Symbol;Acc:HGNC:593]
BIRC5	chr17	+	78222827	78222992	78214679	78214789	78223464	78223554	52039	1;1	0;0	2;2;2	17;21;7	314	149	9.86564e-06	0.00326747	1.0;1.0	0.053;0.043;0.119	-0.928	baculoviral IAP repeat containing 5 [Source:HGNC Symbol;Acc:HGNC:593]
BTN2A1	chr6	+	26458606	26458718	26457921	26458142	26459480	26459828	93832	57;75	0;0	111;84;87	7;1;7	261	149	0.000229736	0.0269846	1.0;1.0	0.901;0.98;0.876	-0.081	butyrophilin subfamily 2 member A1 [Source:HGNC Symbol;Acc:HGNC:1136]
C1QA	chr1	+	22637609	22637779	22636627	22636702	22638832	22639331	9329	3423;2923	88;23	7391;11095;11287	333;399;487	319	149	1.06117e-11	3.46322e-08	0.948;0.983	0.912;0.929;0.915	-0.047	complement C1q A chain [Source:HGNC Symbol;Acc:HGNC:1241]
CADM1	chr11	-	115445760	115445836	115399083	115399513	115504270	115504415	86373	3;3	5;3	0;0;0	10;5;9	225	149	1.77725e-05	0.00483348	0.284;0.398	0.0;0.0;0.0	-0.341	cell adhesion molecule 1 [Source:HGNC Symbol;Acc:HGNC:5951]
CD164	chr6	-	109370410	109370467	109366513	109369017	109376073	109376112	22333	6898;4430	558;322	4175;3342;5382	469;512;682	206	149	2.7033e-07	0.000208243	0.899;0.909	0.866;0.825;0.851	-0.057	CD164 molecule [Source:HGNC Symbol;Acc:HGNC:1632]
CD22	chr19	+	35331926	35332074	35329175	35329230	35332546	35332912	26284	9;9	6;1	6;1;3	1;0;0	297	149	0.000111063	0.0168029	0.429;0.819	0.751;1.0;1.0	0.293	CD22 molecule [Source:HGNC Symbol;Acc:HGNC:1643]
CD22	chr19	+	35332018	35332074	35329165	35329230	35332546	35332830	26286	11;12	6;1	9;1;3	1;0;0	205	149	0.000282291	0.0309388	0.571;0.897	0.867;1.0;1.0	0.222	CD22 molecule [Source:HGNC Symbol;Acc:HGNC:1643]
CD81	chr11	+	2386554	2386639	2379155	2379206	2390411	2390526	52741	7;20	39;48	6;8;11	7;1;5	234	149	0.000439791	0.0402955	0.103;0.21	0.353;0.836;0.583	0.434	CD81 molecule [Source:HGNC Symbol;Acc:HGNC:1701]
CHID1	chr11	-	908541	908645	904705	904859	910774	910816	95707	42;30	57;63	67;64;96	48;39;43	253	149	1.45111e-06	0.000815179	0.303;0.219	0.451;0.491;0.568	0.242	chitinase domain containing 1 [Source:HGNC Symbol;Acc:HGNC:28474]
CHIT1	chr1	-	203225047	203225104	203223494	203223660	203225668	203225870	9595	39941;29019	611;218	4226;1057;5222	15;3;14	206	149	5.4868e-05	0.0108312	0.979;0.99	0.995;0.996;0.996	0.011	chitinase 1 [Source:HGNC Symbol;Acc:HGNC:1936]
CPNE3	chr8	+	86524876	86524997	86514437	86514541	86528535	86528677	70147	6;5	0;0	8;21;9	2;5;6	270	149	1.45653e-05	0.00419426	1.0;1.0	0.688;0.699;0.453	-0.387	copine 3 [Source:HGNC Symbol;Acc:HGNC:2316]
CUL7	chr6	-	43047946	43047989	43046510	43047107	43048147	43048160	58111	2;9	0;1	3;5;5	3;2;3	192	149	0.000579353	0.0484219	1.0;0.875	0.437;0.66;0.564	-0.384	cullin 7 [Source:HGNC Symbol;Acc:HGNC:21024]
DCAF1	chr3	-	51466805	51466876	51463113	51463227	51470928	51471005	10944	42;27	2;5	37;47;88	0;0;1	220	149	0.000254556	0.029018	0.934;0.785	1.0;1.0;0.983	0.135	DDB1 and CUL4 associated factor 1 [Source:HGNC Symbol;Acc:HGNC:30911]
DCTN4	chr5	-	150757920	150757948	150756416	150756487	150758115	150758520	62288	1;3	4;1	1;5;8	0;0;0	177	149	2.33104e-05	0.00591695	0.174;0.716	1.0;1.0;1.0	0.555	dynactin subunit 4 [Source:HGNC Symbol;Acc:HGNC:15518]
DGKZ	chr11	+	46366243	46366984	46345436	46345585	46367290	46367399	10539	475;332	257;255	86;81;101	385;366;473	890	149	0	0	0.236;0.179	0.036;0.036;0.035	-0.172	diacylglycerol kinase zeta [Source:HGNC Symbol;Acc:HGNC:2857]
DGKZ	chr11	+	46366243	46366984	46347587	46347820	46367290	46367399	10540	476;332	65;50	89;81;99	43;38;49	890	149	8.37996e-13	3.82881e-09	0.551;0.526	0.257;0.263;0.253	-0.281	diacylglycerol kinase zeta [Source:HGNC Symbol;Acc:HGNC:2857]
DNM2	chr19	+	10808568	10808580	10805915	10805967	10812263	10812377	25477	255;210	274;209	286;304;364	452;559;694	161	149	6.40577e-06	0.00258247	0.463;0.482	0.369;0.335;0.327	-0.129	dynamin 2 [Source:HGNC Symbol;Acc:HGNC:2974]
DNM3	chr1	+	172093695	172093725	172092823	172092875	172131174	172131288	32889	6;3	10;9	0;0;1	11;2;3	179	149	5.35106e-05	0.0107232	0.333;0.217	0.0;0.0;0.217	-0.203	dynamin 3 [Source:HGNC Symbol;Acc:HGNC:29125]
DOCK8	chr9	+	276993	277086	273083	273100	286460	286636	23442	5;6	35;18	12;13;14	14;19;14	242	149	0.000257685	0.0292876	0.081;0.17	0.345;0.296;0.381	0.215	dedicator of cytokinesis 8 [Source:HGNC Symbol;Acc:HGNC:19191]
DZIP3	chr3	+	108605334	108605438	108589704	108589839	108608088	108608158	56033	74;64	0;0	42;46;71	0;3;8	253	149	0.000236251	0.0274431	1.0;1.0	1.0;0.9;0.839	-0.087	DAZ interacting zinc finger protein 3 [Source:HGNC Symbol;Acc:HGNC:30938]
FANCA	chr16	-	89758576	89758705	89752137	89752222	89761948	89762022	50218	25;15	0;1	68;52;76	10;11;5	278	149	0.000470281	0.0420218	1.0;0.889	0.785;0.717;0.891	-0.147	FA complementation group A [Source:HGNC Symbol;Acc:HGNC:3582]
FANCD2	chr3	+	10047916	10048051	10043828	10043864	10052386	10052497	70761	1;1	0;0	0;2;5	1;2;2	284	149	3.59585e-05	0.00821471	1.0;1.0	0.0;0.344;0.567	-0.696	FA complementation group D2 [Source:HGNC Symbol;Acc:HGNC:3585]
FBXL12	chr19	-	9818544	9818617	9810269	9811717	9818727	9818816	88187	146;120	7;10	165;149;171	3;0;1	222	149	3.96767e-06	0.001825	0.933;0.89	0.974;1.0;0.991	0.077	F-box and leucine rich repeat protein 12 [Source:HGNC Symbol;Acc:HGNC:13611]
FBXW11	chr5	-	171957596	171957698	171914342	171914405	171977635	171977756	28774	1;1	11;21	1;5;2	2;0;1	251	149	0.000171264	0.0223148	0.051;0.027	0.229;1.0;0.543	0.552	F-box and WD repeat domain containing 11 [Source:HGNC Symbol;Acc:HGNC:13607]
FBXW11	chr5	-	171914342	171914405	171910571	171910797	171977635	171977756	28767	63;89	7;9	72;58;90	0;0;0	212	149	3.80863e-08	4.92499e-05	0.863;0.874	1.0;1.0;1.0	0.131	F-box and WD repeat domain containing 11 [Source:HGNC Symbol;Acc:HGNC:13607]
FBXW11	chr5	-	171996889	171997051	171914342	171914405	172003180	172003310	28779	38;46	5;2	76;62;78	0;1;1	311	149	0.000369825	0.0364166	0.785;0.917	1.0;0.967;0.974	0.129	F-box and WD repeat domain containing 11 [Source:HGNC Symbol;Acc:HGNC:13607]
FCGR2A	chr1	+	161519588	161519660	161517974	161518137	161519801	161519991	55294	0;0	1;1	3;3;9	5;4;10	221	149	0.000103522	0.0159795	0.0;0.0	0.288;0.336;0.378	0.334	Fc fragment of IgG receptor IIa [Source:HGNC Symbol;Acc:HGNC:3616]
FLNA	chrX	-	154357250	154357274	154354824	154355072	154357433	154357623	19545	1221;396	3551;2212	495;291;452	1220;753;1109	173	149	0.000323317	0.0337268	0.228;0.134	0.259;0.25;0.26	0.075	filamin A [Source:HGNC Symbol;Acc:HGNC:3754]
FN1	chr2	-	215392930	215393203	215391631	215391814	215394527	215394719	41737	38;155	385;11347	32;115;116	49;30;47	422	149	0	0	0.034;0.005	0.187;0.575;0.466	0.39	fibronectin 1 [Source:HGNC Symbol;Acc:HGNC:3778]
FN1	chr2	-	215372108	215372375	215371908	215372015	215373321	215373411	41731	1479;30357	87;3024	154;165;320	10;4;12	416	149	0.000460413	0.0417386	0.859;0.782	0.847;0.937;0.905	0.076	fibronectin 1 [Source:HGNC Symbol;Acc:HGNC:3778]
FYB1	chr5	-	39211057	39211091	39153447	39153604	39219442	39219563	76452	0;0	10;2	0;4;3	3;5;6	183	149	0.000205629	0.0251208	0.0;0.0	0.0;0.394;0.289	0.228	FYN binding protein 1 [Source:HGNC Symbol;Acc:HGNC:4036]
GAB2	chr11	-	78318142	78318219	78280600	78280901	78364015	78364103	78319	0;0	14;8	4;2;14	26;32;29	226	149	0.000178117	0.0229029	0.0;0.0	0.092;0.04;0.241	0.124	GRB2 associated binding protein 2 [Source:HGNC Symbol;Acc:HGNC:14458]
GALNS	chr16	-	88842705	88842829	88841896	88841971	88856206	88856301	81460	315;337	20;0	119;131;120	2;0;0	273	149	0.000281601	0.0309388	0.896;1.0	0.97;1.0;1.0	0.042	galactosamine (N-acetyl)-6-sulfatase [Source:HGNC Symbol;Acc:HGNC:4122]
GGT1	chr22	+	24608989	24609231	24607953	24608023	24610357	24610531	46025	4;0	48;29	12;18;11	38;56;30	391	149	6.6175e-06	0.0026065	0.031;0.0	0.107;0.109;0.123	0.097	gamma-glutamyltransferase 1 [Source:HGNC Symbol;Acc:HGNC:4250]
GGT1	chr22	+	24608989	24609231	24607953	24608023	24609964	24610033	46024	5;0	91;46	13;17;16	110;100;101	391	149	0.00016553	0.0218896	0.021;0.0	0.043;0.061;0.057	0.043	gamma-glutamyltransferase 1 [Source:HGNC Symbol;Acc:HGNC:4250]
GMFG	chr19	-	39335260	39335310	39329543	39329626	39335973	39336017	69347	3;3	0;0	0;4;5	4;2;0	199	149	0.000305865	0.0323449	1.0;1.0	0.0;0.6;1.0	-0.467	glia maturation factor gamma [Source:HGNC Symbol;Acc:HGNC:4374]
GPR137B	chr1	+	236168705	236168755	236142538	236143036	236179878	236180028	66491	183;209	11;11	331;207;446	10;3;4	199	149	0.000450472	0.0409457	0.926;0.934	0.961;0.981;0.988	0.047	G protein-coupled receptor 137B [Source:HGNC Symbol;Acc:HGNC:11862]
GRB10	chr7	-	50755886	50756056	50674435	50674658	50793223	50793313	83204	14;1	0;0	19;9;19	1;4;3	319	149	9.90245e-05	0.0154946	1.0;1.0	0.899;0.512;0.747	-0.281	growth factor receptor bound protein 10 [Source:HGNC Symbol;Acc:HGNC:4564]
GRB10	chr7	-	50732271	50732368	50674435	50674658	50793223	50793432	83197	2;4	0;0	1;1;3	1;4;3	246	149	3.6804e-09	7.20676e-06	1.0;1.0	0.377;0.132;0.377	-0.705	growth factor receptor bound protein 10 [Source:HGNC Symbol;Acc:HGNC:4564]
GRN	chr17	+	44345530	44345605	44345301	44345334	44349157	44349302	55688	254;131	4311;3355	119;131;148	3525;4414;4446	224	149	0.000370863	0.0364412	0.038;0.025	0.022;0.019;0.022	-0.01	granulin precursor [Source:HGNC Symbol;Acc:HGNC:4601]
GUSB	chr7	-	65970281	65970366	65967730	65967907	65974294	65974401	56679	3079;2634	29;40	1838;1189;1813	44;25;42	234	149	0.000419397	0.0390791	0.985;0.977	0.964;0.968;0.965	-0.015	glucuronidase beta [Source:HGNC Symbol;Acc:HGNC:4696]
HERC6	chr4	+	88383231	88383380	88378910	88379120	88385498	88385575	42269	29;40	0;0	37;36;21	2;5;2	298	149	0.000183424	0.0232991	1.0;1.0	0.902;0.783;0.84	-0.158	HECT and RLD domain containing E3 ubiquitin protein ligase family member 6 [Source:HGNC Symbol;Acc:HGNC:26072]
HERC6	chr4	+	88383184	88383380	88379063	88379120	88385498	88385575	42267	32;47	0;0	33;41;25	2;5;2	345	149	0.000175584	0.0227829	1.0;1.0	0.877;0.78;0.844	-0.166	HECT and RLD domain containing E3 ubiquitin protein ligase family member 6 [Source:HGNC Symbol;Acc:HGNC:26072]
HFE	chr6	+	26094185	26094218	26093118	26093232	26094403	26095020	46299	23;17	1;1	37;34;45	10;14;23	182	149	1.72153e-05	0.00473633	0.95;0.933	0.752;0.665;0.616	-0.264	homeostatic iron regulator [Source:HGNC Symbol;Acc:HGNC:4886]
HLA-A	chr6	+	29944499	29944634	29944121	29944397	29945058	29945091	13474	8;8	1;0	1;4;1	1;3;2	284	149	3.45679e-05	0.00800375	0.808;1.0	0.344;0.412;0.208	-0.583	major histocompatibility complex, class I, A [Source:HGNC Symbol;Acc:HGNC:4931]
HNRNPDL	chr4	-	82425562	82425667	82424628	82424883	82426036	82426129	34203	97;56	670;282	67;82;90	1264;900;1413	254	149	1.36888e-09	2.93175e-06	0.078;0.104	0.03;0.051;0.036	-0.052	heterogeneous nuclear ribonucleoprotein D like [Source:HGNC Symbol;Acc:HGNC:5037]
HYAL2	chr3	-	50321365	50321773	50319568	50320535	50322652	50322777	38402	107;100	101;75	106;94;135	24;7;30	557	149	4.67852e-09	8.22159e-06	0.221;0.263	0.542;0.782;0.546	0.381	hyaluronidase 2 [Source:HGNC Symbol;Acc:HGNC:5321]
IKBKE	chr1	+	206473195	206473314	206471155	206471245	206474330	206474471	71336	643;884	11;10	476;288;470	27;10;22	268	149	1.47815e-06	0.000823616	0.97;0.98	0.907;0.941;0.922	-0.052	inhibitor of nuclear factor kappa B kinase subunit epsilon [Source:HGNC Symbol;Acc:HGNC:14552]
IKBKG	chrX	+	154560406	154560559	154558531	154558650	154561687	154561763	52955	8;11	0;1	3;6;11	7;2;4	302	149	4.5717e-05	0.00970036	1.0;0.844	0.175;0.597;0.576	-0.473	inhibitor of nuclear factor kappa B kinase regulatory subunit gamma [Source:HGNC Symbol;Acc:HGNC:5961]
IP6K2	chr3	-	48694693	48694824	48693487	48694240	48695089	48695418	69819	0;0	4;1	7;6;9	11;11;2	280	149	3.20026e-05	0.00753711	0.0;0.0	0.253;0.225;0.705	0.394	inositol hexakisphosphate kinase 2 [Source:HGNC Symbol;Acc:HGNC:17313]
IP6K2	chr3	-	48694701	48694824	48694174	48694240	48695089	48695418	69820	0;0	4;1	6;4;5	11;11;2	272	149	0.00011476	0.017212	0.0;0.0	0.23;0.166;0.578	0.325	inositol hexakisphosphate kinase 2 [Source:HGNC Symbol;Acc:HGNC:17313]
IRF3	chr19	-	49664586	49664673	49663420	49663514	49665671	49665859	24326	5;2	0;0	8;3;0	1;1;4	236	149	6.81469e-05	0.0122584	1.0;1.0	0.835;0.654;0.0	-0.504	interferon regulatory factor 3 [Source:HGNC Symbol;Acc:HGNC:6118]
KHDRBS1	chr1	+	32031523	32031640	32030297	32030422	32033187	32033334	14613	809;495	7;4	1261;1272;1543	36;28;30	266	149	0.000239259	0.0277128	0.985;0.986	0.952;0.962;0.966	-0.026	KH RNA binding domain containing, signal transduction associated 1 [Source:HGNC Symbol;Acc:HGNC:18116]
KLC4	chr6	+	43060517	43060605	43059882	43060182	43061310	43061593	7201	3;2	5;13	6;6;13	1;1;0	237	149	3.67122e-10	9.22309e-07	0.274;0.088	0.79;0.79;1.0	0.679	kinesin light chain 4 [Source:HGNC Symbol;Acc:HGNC:21624]
KLC4	chr6	+	43060517	43060605	43059856	43060238	43061310	43061593	7200	3;2	2;4	6;6;13	0;1;0	237	149	1.42075e-07	0.000135237	0.485;0.239	1.0;0.79;1.0	0.568	kinesin light chain 4 [Source:HGNC Symbol;Acc:HGNC:21624]
KMT2E	chr7	+	105038125	105038199	105014189	105014535	105040838	105041023	43160	48;53	147;144	92;103;109	119;171;139	223	149	9.23304e-06	0.00315833	0.179;0.197	0.341;0.287;0.344	0.136	lysine methyltransferase 2E [Source:HGNC Symbol;Acc:HGNC:18541]
LGALS9	chr17	+	27647269	27647432	27647029	27647118	27648835	27649541	85231	5319;4898	226;193	4012;2414;4231	252;137;259	312	149	0.000520665	0.0452266	0.918;0.924	0.884;0.894;0.886	-0.033	galectin 9 [Source:HGNC Symbol;Acc:HGNC:6570]
LGALS9	chr17	+	27645313	27645349	27642237	27642348	27645860	27645899	85227	657;504	153;142	473;302;498	152;142;215	185	149	0.000373852	0.0365505	0.776;0.741	0.715;0.631;0.651	-0.093	galectin 9 [Source:HGNC Symbol;Acc:HGNC:6570]
LILRA2	chr19	+	54574075	54574111	54573697	54573912	54574300	54574544	43689	10;71	2;18	3;6;5	0;0;1	185	149	9.26627e-05	0.0149857	0.801;0.761	1.0;1.0;0.801	0.153	leukocyte immunoglobulin like receptor A2 [Source:HGNC Symbol;Acc:HGNC:6603]
LRRFIP1	chr2	+	237727875	237727935	237708543	237708630	237739231	237739309	34321	2;3	0;0	3;4;0	2;4;4	209	149	3.52032e-08	4.73068e-05	1.0;1.0	0.517;0.416;0.0	-0.689	LRR binding FLII interacting protein 1 [Source:HGNC Symbol;Acc:HGNC:6702]
MAP3K14	chr17	-	45312284	45312437	45290489	45290765	45316959	45317029	21354	9;5	26;15	2;0;1	15;10;13	302	149	0.000494148	0.0433493	0.146;0.141	0.062;0.0;0.037	-0.11	mitogen-activated protein kinase kinase kinase 14 [Source:HGNC Symbol;Acc:HGNC:6853]
MARCHF7	chr2	+	159764625	159764674	159762879	159762993	159767283	159767409	39347	367;274	14;23	480;375;518	6;12;9	198	149	5.25219e-05	0.010587	0.952;0.9	0.984;0.959;0.977	0.047	membrane associated ring-CH-type finger 7 [Source:HGNC Symbol;Acc:HGNC:17393]
MLH1	chr3	+	36995388	36995645	36993538	36993663	36996618	36996709	9857	1;1	62;53	8;10;12	64;93;87	406	149	0.000269468	0.030165	0.006;0.007	0.044;0.038;0.048	0.037	mutL homolog 1 [Source:HGNC Symbol;Acc:HGNC:7127]
MR1	chr1	+	181036996	181037112	181034009	181034074	181049051	181049312	43105	0;2	121;157	5;9;12	129;141;144	265	149	0.000404353	0.0381188	0.0;0.007	0.021;0.035;0.045	0.03	major histocompatibility complex, class I-related [Source:HGNC Symbol;Acc:HGNC:4975]
NAPRT	chr8	-	143575621	143575702	143575422	143575525	143576077	143576162	91631	29;14	3;3	49;65;75	1;1;0	230	149	0.000313056	0.0329574	0.862;0.751	0.969;0.977;1.0	0.175	nicotinate phosphoribosyltransferase [Source:HGNC Symbol;Acc:HGNC:30450]
NMI	chr2	-	151288890	151289077	151282867	151282954	151289592	151289894	15871	1;0	82;79	11;5;14	103;94;120	336	149	9.97034e-05	0.0155099	0.005;0.0	0.045;0.023;0.049	0.036	N-myc and STAT interactor [Source:HGNC Symbol;Acc:HGNC:7854]
NSD2	chr4	+	1892165	1892263	1871433	1871542	1893729	1893909	20219	3;2	0;0	6;1;14	2;1;3	247	149	0.000273953	0.0304301	1.0;1.0	0.644;0.376;0.738	-0.414	nuclear receptor binding SET domain protein 2 [Source:HGNC Symbol;Acc:HGNC:12766]
NUP160	chr11	-	47827074	47827194	47822086	47822164	47835650	47835809	78148	10;10	102;77	2;3;4	153;123;165	269	149	1.04793e-05	0.00337181	0.052;0.067	0.007;0.013;0.013	-0.048	nucleoporin 160 [Source:HGNC Symbol;Acc:HGNC:18017]
OCIAD1	chr4	+	48831226	48831496	48830576	48830673	48832619	48832682	63806	129;99	88;46	121;148;132	15;8;19	419	149	1.47626e-12	6.32348e-09	0.343;0.434	0.742;0.868;0.712	0.386	OCIA domain containing 1 [Source:HGNC Symbol;Acc:HGNC:16074]
ORAI2	chr7	+	102436229	102436333	102433569	102433661	102438943	102439181	57387	110;87	25;1	101;111;84	2;1;2	253	149	0.000109853	0.0166566	0.722;0.981	0.967;0.985;0.961	0.12	ORAI calcium release-activated calcium modulator 2 [Source:HGNC Symbol;Acc:HGNC:21667]
ORAI2	chr7	+	102436201	102436333	102433529	102433661	102438943	102439181	57385	131;94	25;1	115;127;105	2;1;2	281	149	5.93413e-05	0.0112037	0.735;0.98	0.968;0.985;0.965	0.115	ORAI calcium release-activated calcium modulator 2 [Source:HGNC Symbol;Acc:HGNC:21667]
ORAI2	chr7	+	102436224	102436333	102433548	102433661	102438943	102439047	57386	180;135	25;1	175;185;146	2;1;2	258	149	3.09398e-06	0.00150387	0.806;0.987	0.981;0.991;0.977	0.086	ORAI calcium release-activated calcium modulator 2 [Source:HGNC Symbol;Acc:HGNC:21667]
PCBP2	chr12	+	53467804	53467843	53467220	53467293	53468776	53468832	36203	1825;1400	310;215	2345;2825;2733	647;825;755	188	149	1.49312e-07	0.000138285	0.824;0.838	0.742;0.731;0.742	-0.093	poly(rC) binding protein 2 [Source:HGNC Symbol;Acc:HGNC:8648]
PDE1B	chr12	+	54554216	54554377	54549859	54549985	54566973	54567087	66950	2;0	17;24	7;3;9	19;10;25	310	149	0.00019715	0.0245221	0.054;0.0	0.15;0.126;0.148	0.114	phosphodiesterase 1B [Source:HGNC Symbol;Acc:HGNC:8775]
PICALM	chr11	-	85978069	85978093	85976622	85976682	85981128	85981228	58013	517;627	208;124	622;838;783	341;411;459	173	149	0.000217193	0.0260689	0.682;0.813	0.611;0.637;0.595	-0.133	phosphatidylinositol binding clathrin assembly protein [Source:HGNC Symbol;Acc:HGNC:15514]
PIK3C3	chr18	+	42057882	42058051	42049530	42049605	42064739	42064830	77978	191;230	0;3	178;200;234	7;8;13	318	149	2.37772e-05	0.00596337	1.0;0.973	0.923;0.921;0.894	-0.074	phosphatidylinositol 3-kinase catalytic subunit type 3 [Source:HGNC Symbol;Acc:HGNC:8974]
PIK3CB	chr3	-	138690999	138691143	138684624	138684803	138698906	138699095	42949	0;4	9;5	6;4;5	2;2;1	293	149	0.000562994	0.0476317	0.0;0.289	0.604;0.504;0.718	0.464	phosphatidylinositol-4,5-bisphosphate 3-kinase catalytic subunit beta [Source:HGNC Symbol;Acc:HGNC:8976]
PILRA	chr7	+	100389887	100390106	100374043	100374433	100397878	100397912	49757	938;1119	715;898	791;798;828	347;375;448	368	149	2.93967e-06	0.00143945	0.347;0.335	0.48;0.463;0.428	0.116	paired immunoglobin like type 2 receptor alpha [Source:HGNC Symbol;Acc:HGNC:20396]
PLSCR1	chr3	-	146537995	146538044	146536539	146536565	146541133	146541180	69662	6;1	0;0	11;21;13	3;6;1	198	149	0.000241759	0.0278728	1.0;1.0	0.734;0.725;0.907	-0.211	phospholipid scramblase 1 [Source:HGNC Symbol;Acc:HGNC:9092]
PPP2R5C	chr14	+	101818991	101819085	101786120	101786183	101824013	101824229	56905	9;5	1;6	0;0;0	3;3;3	243	149	2.92047e-08	4.00308e-05	0.847;0.338	0.0;0.0;0.0	-0.593	protein phosphatase 2 regulatory subunit B'gamma [Source:HGNC Symbol;Acc:HGNC:9311]
PRKAR1A	chr17	+	68514986	68515119	68511779	68512142	68515393	68515536	66681	120;111	804;659	63;26;72	127;80;136	282	149	2.78744e-12	1.12375e-08	0.073;0.082	0.208;0.147;0.219	0.114	protein kinase cAMP-dependent type I regulatory subunit alpha [Source:HGNC Symbol;Acc:HGNC:9388]
PRKAR1A	chr17	+	68514986	68515119	68512449	68512548	68515393	68515536	66682	103;110	1164;1330	73;34;91	1273;1395;1644	282	149	3.7957e-06	0.00176965	0.045;0.042	0.029;0.013;0.028	-0.02	protein kinase cAMP-dependent type I regulatory subunit alpha [Source:HGNC Symbol;Acc:HGNC:9388]
PRKAR1A	chr17	+	68514986	68515119	68512466	68512579	68515393	68515536	66683	102;94	19;18	61;26;67	19;24;40	282	149	0.000387307	0.0372422	0.739;0.734	0.629;0.364;0.47	-0.249	protein kinase cAMP-dependent type I regulatory subunit alpha [Source:HGNC Symbol;Acc:HGNC:9388]
PRRC2C	chr1	+	171568246	171568339	171566591	171566843	171571319	171571421	70484	562;424	7;1	641;591;694	13;12;28	242	149	0.000142532	0.020139	0.98;0.996	0.968;0.968;0.939	-0.03	proline rich coiled-coil 2C [Source:HGNC Symbol;Acc:HGNC:24903]
PSAP	chr10	-	71823887	71823896	71821875	71822007	71825836	71825893	90320	353;606	24702;21940	248;197;236	20394;13252;20726	158	149	1.1429e-05	0.00359305	0.013;0.025	0.011;0.014;0.011	-0.007	prosaposin [Source:HGNC Symbol;Acc:HGNC:9498]
PSMC5	chr17	+	63827850	63827923	63827459	63827514	63828137	63828209	14168	34;60	159;98	21;22;24	244;194;289	222	149	9.29148e-08	9.64835e-05	0.126;0.291	0.055;0.071;0.053	-0.149	proteasome 26S subunit, ATPase 5 [Source:HGNC Symbol;Acc:HGNC:9552]
PSMC5	chr17	+	63827828	63827923	63827445	63827514	63828137	63828209	14167	44;78	159;98	28;28;26	244;194;289	244	149	5.18584e-08	6.20943e-05	0.145;0.327	0.065;0.081;0.052	-0.17	proteasome 26S subunit, ATPase 5 [Source:HGNC Symbol;Acc:HGNC:9552]
PSMC5	chr17	+	63827673	63827923	63827459	63827514	63828137	63828209	14166	78;150	159;98	57;55;59	244;194;289	399	149	1.40068e-06	0.000793353	0.155;0.364	0.08;0.096;0.071	-0.177	proteasome 26S subunit, ATPase 5 [Source:HGNC Symbol;Acc:HGNC:9552]
PTBP3	chr9	-	112330440	112330474	112297831	112297916	112332783	112333029	66038	4;4	0;0	5;5;5	2;2;4	183	149	1.47853e-05	0.0042398	1.0;1.0	0.671;0.671;0.504	-0.385	polypyrimidine tract binding protein 3 [Source:HGNC Symbol;Acc:HGNC:10253]
PTPRC	chr1	+	198699563	198699704	198692346	198692373	198703297	198703346	88953	231;68	815;583	430;271;463	934;944;1084	290	149	4.57881e-08	5.70561e-05	0.127;0.057	0.191;0.129;0.18	0.075	protein tyrosine phosphatase receptor type C [Source:HGNC Symbol;Acc:HGNC:9666]
RBPJ	chr4	+	26362445	26362628	26320806	26321048	26386352	26386391	11378	484;135	30;15	1148;1833;1319	34;41;52	332	149	4.53381e-05	0.00964984	0.879;0.802	0.938;0.953;0.919	0.096	recombination signal binding protein for immunoglobulin kappa J region [Source:HGNC Symbol;Acc:HGNC:5724]
RPS6KA1	chr1	+	26545851	26546035	26543161	26543221	26546866	26546983	46156	837;829	40;48	563;394;607	80;139;93	333	149	9.56494e-10	2.11462e-06	0.904;0.885	0.759;0.559;0.745	-0.207	ribosomal protein S6 kinase A1 [Source:HGNC Symbol;Acc:HGNC:10430]
SEC31A	chr4	-	82862533	82862572	82857688	82857764	82863317	82863392	56868	93;78	235;180	117;91;124	172;126;180	188	149	0.000369128	0.0364003	0.239;0.256	0.35;0.364;0.353	0.108	SEC31 homolog A, COPII coat complex component [Source:HGNC Symbol;Acc:HGNC:17052]
SERPINB6	chr6	-	2966399	2966590	2955654	2955670	2968778	2970745	10593	2;2	0;1	0;1;2	1;1;4	340	149	0.000289286	0.0314203	1.0;0.467	0.0;0.305;0.18	-0.572	serpin family B member 6 [Source:HGNC Symbol;Acc:HGNC:8950]
SIPA1	chr11	+	65639135	65639251	65638135	65638182	65640830	65641229	55663	14;6	180;133	5;6;4	306;321;321	265	149	0.000239381	0.0277128	0.042;0.025	0.009;0.01;0.007	-0.025	signal-induced proliferation-associated 1 [Source:HGNC Symbol;Acc:HGNC:10885]
ST3GAL1	chr8	-	133507198	133507321	133499134	133499189	133571692	133571887	13488	14;9	3;4	35;13;31	0;2;0	272	149	3.87534e-05	0.00854008	0.719;0.552	1.0;0.781;1.0	0.292	ST3 beta-galactoside alpha-2,3-sialyltransferase 1 [Source:HGNC Symbol;Acc:HGNC:10862]
STAT1	chr2	-	190998216	190998308	190997855	190998007	190999625	190999704	81652	606;530	5;6	481;427;393	21;13;8	241	149	0.000136274	0.0194573	0.987;0.982	0.934;0.953;0.968	-0.033	signal transducer and activator of transcription 1 [Source:HGNC Symbol;Acc:HGNC:11362]
STXBP2	chr19	+	7643164	7643245	7642982	7643048	7644613	7644752	88931	981;676	25;16	1174;1272;1392	15;6;14	230	149	6.27723e-05	0.0117109	0.962;0.965	0.981;0.993;0.985	0.023	syntaxin binding protein 2 [Source:HGNC Symbol;Acc:HGNC:11445]
TAB2	chr6	+	149342684	149342833	149318581	149318782	149369908	149370075	3803	74;42	3;5	70;96;85	0;0;0	298	149	5.62559e-05	0.0109275	0.925;0.808	1.0;1.0;1.0	0.133	TGF-beta activated kinase 1 (MAP3K7) binding protein 2 [Source:HGNC Symbol;Acc:HGNC:17075]
TCF12	chr15	+	57252420	57252492	57251168	57251423	57253261	57253468	19387	0;0	97;105	7;14;7	164;166;210	221	149	0.000535139	0.0461911	0.0;0.0	0.028;0.054;0.022	0.035	transcription factor 12 [Source:HGNC Symbol;Acc:HGNC:11623]
TMBIM6	chr12	+	49742437	49742607	49741570	49741611	49744412	49744542	74045	0;0	2;1	3;4;4	1;0;0	319	149	2.30054e-11	7.1667e-08	0.0;0.0	0.584;1.0;1.0	0.861	transmembrane BAX inhibitor motif containing 6 [Source:HGNC Symbol;Acc:HGNC:11723]
TMEM106A	chr17	+	43216448	43216589	43215787	43215941	43216696	43216740	59278	399;615	28;22	707;793;831	7;9;26	290	149	8.61145e-06	0.00305865	0.88;0.935	0.981;0.978;0.943	0.06	transmembrane protein 106A [Source:HGNC Symbol;Acc:HGNC:28288]
TNFRSF12A	chr16	+	3021188	3021319	3020367	3020491	3021554	3021689	60218	372;183	10;11	164;60;152	1;0;1	280	149	2.54437e-05	0.00629525	0.952;0.899	0.989;1.0;0.988	0.067	TNF receptor superfamily member 12A [Source:HGNC Symbol;Acc:HGNC:18152]
TNFRSF12A	chr16	+	3021214	3021319	3020311	3020491	3021554	3021689	60219	680;340	10;11	264;118;272	1;0;1	254	149	0.000598203	0.0491189	0.976;0.948	0.994;1.0;0.994	0.034	TNF receptor superfamily member 12A [Source:HGNC Symbol;Acc:HGNC:18152]
TPP2	chr13	+	102667757	102667883	102664794	102664925	102674282	102674411	80596	11;8	265;175	33;17;46	306;286;306	275	149	0.000235951	0.0274431	0.022;0.024	0.055;0.031;0.075	0.031	tripeptidyl peptidase 2 [Source:HGNC Symbol;Acc:HGNC:12016]
TREM2	chr6	-	41161262	41161613	41159791	41159882	41163042	41163103	12021	17523;18863	193;124	14555;10327;16209	188;126;224	500	149	0.00046756	0.0419231	0.964;0.978	0.958;0.961;0.956	-0.013	triggering receptor expressed on myeloid cells 2 [Source:HGNC Symbol;Acc:HGNC:17761]
TSPAN14	chr10	+	80463087	80463127	80454309	80454371	80504727	80504778	25058	1;1	0;0	0;1;0	2;2;8	189	149	2.01172e-13	1.37874e-09	1.0;1.0	0.0;0.283;0.0	-0.906	tetraspanin 14 [Source:HGNC Symbol;Acc:HGNC:23303]
TTC7A	chr2	+	46917183	46917277	46916156	46916577	46950362	46950526	56104	6;7	2;3	10;7;10	0;1;0	243	149	7.83724e-05	0.0134956	0.648;0.589	1.0;0.811;1.0	0.318	tetratricopeptide repeat domain 7A [Source:HGNC Symbol;Acc:HGNC:19750]
TTC7A	chr2	+	47005921	47006059	46995135	46995199	47011330	47011435	56112	7;7	1;0	2;1;2	5;0;2	287	149	0.00030497	0.0323047	0.784;1.0	0.172;1.0;0.342	-0.387	tetratricopeptide repeat domain 7A [Source:HGNC Symbol;Acc:HGNC:19750]
WNK1	chr12	+	879572	880031	878211	878361	881691	881789	56735	56;74	307;251	63;47;50	424;407;516	608	149	2.26555e-05	0.00582617	0.043;0.067	0.035;0.028;0.023	-0.026	WNK lysine deficient protein kinase 1 [Source:HGNC Symbol;Acc:HGNC:14540]
YES1	chr18	-	775057	775112	756556	756835	812113	812266	68069	0;1	57;46	16;11;14	194;149;186	204	149	0.000352088	0.0350223	0.0;0.016	0.057;0.051;0.052	0.045	YES proto-oncogene 1, Src family tyrosine kinase [Source:HGNC Symbol;Acc:HGNC:12841]
YTHDF3	chr8	+	63172652	63172798	63169386	63169411	63175330	63175416	64	18;19	245;242	31;50;49	273;241;230	295	149	4.13062e-05	0.00893034	0.036;0.038	0.054;0.095;0.097	0.045	YTH N6-methyladenosine RNA binding protein 3 [Source:HGNC Symbol;Acc:HGNC:26465]
YWHAZ	chr8	-	100951928	100952308	100948613	100948900	100952849	100952883	72452	2191;1217	408;247	1334;1022;1436	125;65;134	529	149	6.68576e-13	3.27292e-09	0.602;0.581	0.75;0.816;0.751	0.181	tyrosine 3-monooxygenase/tryptophan 5-monooxygenase activation protein zeta [Source:HGNC Symbol;Acc:HGNC:12855]
YWHAZ	chr8	-	100951928	100952125	100948595	100948900	100952849	100952983	72449	2143;1201	408;247	1325;1016;1435	125;65;134	346	149	2.74336e-13	1.70924e-09	0.693;0.677	0.82;0.871;0.822	0.153	tyrosine 3-monooxygenase/tryptophan 5-monooxygenase activation protein zeta [Source:HGNC Symbol;Acc:HGNC:12855]
YWHAZ	chr8	-	100951928	100952125	100948595	100948900	100953268	100953388	72450	2125;1187	204;159	1319;1012;1425	295;298;314	346	149	5.88296e-12	2.12205e-08	0.818;0.763	0.658;0.594;0.662	-0.152	tyrosine 3-monooxygenase/tryptophan 5-monooxygenase activation protein zeta [Source:HGNC Symbol;Acc:HGNC:12855]
