# Supplementary material for: Wiskott-Aldrich syndrome protein forms nuclear condensates and regulates alternative splicing
Source: Nat Commun. 2022 Jun 25;13:3646. doi: 10.1038/s41467-022-31220-8 (PMC9233711; doi:10.1038/s41467-022-31220-8)
Supplement: Supplementary file 5 — Supplementary Data 3 [file 41467_2022_31220_MOESM5_ESM.xlsx]

## Sheet: NS partners
Gene Symbol	PS score
Alyref	3.34
Ddx1	1.24
Ddx21	5.54
Ddx39a	0.7
Ddx46	0.91
Ddx50	3.52
Dhx9	8.96
Eftud2	1.22
Elavl1	1.48
Hdac2	1.07
Hnrnpf	2.34
Hnrnph2	8.22
Hnrnpl	6.71
Hnrnpm	3.73
Hnrnpr	0.17
HSPA5	0.84
Nono	7.53
Npm1	0.26
Prpf8	0.62
Ptbp1	0.89
rbbp4	-0.29
Rbbp7	0.03
Rbm14	4.37
Rpl22	NA
Rpl31	NA
Rpl5	0.58
Rps12	NA
Rps13	0.6
Rps4x	-0.13
Rps5	-0.82
Rps9	1.02
RUVBL2	0.26
Sf3a3	1.08
Skiv2l2	0.58
SMARCA4	5.58
Smarca5	0.51
Snrnp200	1.17
Snrpa1	-0.26
Srsf1	4.04
Syncrip	8.33
Top1	0.71
TOP2A	2.3
Vim	4.39
Xrcc6	0.88
Rps3a	-0.27
Adar	1.62
Srrm2	4.28
PCBP2	1.97
Ilf3	10.73
Ddx17	4.81
HSPA1A	1.36
PFN1	-0.11
MEF2C	2.97
Hnrnpa2b1	14.06
HSPA6	1.2
Sfpq	7.67
Srsf2	3.05
Ddx39b	1.5
Srsf7	2.78
Rbm17	1.52
SF3B3	0.44
Thoc1	0.04
FUS	13.96
SRP54	-0.27
Srsf5	2.1
TP53BP1	2.56
Sf3a1	2.29
Sart1	1.9
Sf3b4	7.18
Cdc5l	1.99
Srsf6	2.91
Rbm39	0.97
SF3B2	4.46
Pabpc1	1.32
Srsf4	2.72
Raly	4.22
Prpf38a	2.28
SAFB	7.46
Thrap3	6.81
Srsf9	3.04
Srp68	2.4
Safb2	6.73
NHP2L1	NA
Rnps1	4.11
Hnrnpa3	15.69
Srsf3	2.65
Matr3	2.63
NUMA1	1.34
Gatad2a	2.85
Rps25	NA
Ybx3	1.25
Rps16	0.39
Hnrnpk	5.15
Hnrnpa1	13.89
Ybx1	2.15
Khdrbs3	3.94
Rps17	NA
HIST1H3A	NA
Rps10	-0.95
Note: NA indicates the protein sequence is less than 140 aa, which can not be calculated by the Pscore algorithm

## Sheet: Whole cell Partners
Gene Symbol
KRT4
DSC1
RPS2
RPS3A
CCDC144CP
RPS13
RAB11FIP1
ATP5A1
RPL6
RPL7A
RPLP0
RBMX
HIST1H1T
MTHFD1
HADHA
PRDX1
SNRNP200
KIAA0100
VIM
MEF2A
ADAR
HIST3H3
HIST1H1A
LGALS7
HIST1H2BA
HRNR
SERPINB12
ENO1
SUPT16H
DNAJC10
TOP1MT
GSTP1
SERBP1
MEF2D
WIPF1
RPS6
RPL36
DHX9
CCDC137
HSP90AB1
TOP2B
MYL6B
GLYR1
RPL8
SRRM2
TPM4
IQGAP1
HNRNPH2
SNRPD2
TOP1
CAD
RPL18
ARF6
RPS3
PCBP2
TUBB2A
TAF15
ILF3
DDX17
HSPA1A
TCP1
NCL
TIAL1
HNRNPR
PFN1
WAS
MEF2C
HNRNPH1
RBM14
HNRNPA2B1
NOP58
LMNB1
TUBB2B
H3F3C
HSPA6
PCBP3
TOP2A
MCM10
