# Supplementary material for: Wiskott-Aldrich syndrome protein forms nuclear condensates and regulates alternative splicing
Source: Nat Commun. 2022 Jun 25;13:3646. doi: 10.1038/s41467-022-31220-8 (PMC9233711; doi:10.1038/s41467-022-31220-8)
Supplement: Supplementary file 6 — Supplementary Data 4 [file 41467_2022_31220_MOESM6_ESM.xlsx]

## Sheet: Whole cell lysis RIP
Name	GM-B9 - linear total RPKM	IDB9 - linear total RPKM
IGLJ2	251.437	0.001
IGLV3-19	229.697	0.001
IGHV1-2	195.405	0.001
IGLJ3	170.117	0.001
IGHD3-22	115.723	0.001
EVC	96.555	0.001
SNORD116-20	66.126	0.001
SNORD116-4	61.252	0.001
SNORD16	57.541	0.001
MIR6753	55.326	0.001
SNORA25	53.544	0.001
MIR142	52.793	0.001
TESC	43.895	0.001
MIR6840	42.796	0.001
UMAD1	42.42	0.001
SNORD116-21	42.321	0.001
MIR6859-2	40.856	0.001
SNORD116-7	36.984	0.001
MIR6859-4	30.614	0.001
SNORD116-2	30.393	0.001
MAL	29.585	0.001
MIR6859-3	28.433	0.001
MIR1233-2	27.289	0.001
MIR4673	27.091	0.001
ZNF93	27.04	0.001
IGHV3-7	26.564	0.001
IGHV1-3	24.551	0.001
MIR365A	23.856	0.001
TRAJ26	23.679	0.001
TRAJ38	23.488	0.001
SNORD116-3	23.435	0.001
MIR6859-1	22.233	0.001
SYPL2	22.042	0.001
MIR24-2	20.878	0.001
TRAJ25	19.535	0.001
HCK	19.079	0.001
GLT1D1	19.001	0.001
TRAJ19	18.943	0.001
MIR619	18.836	0.001
TRAJ32	18.836	0.001
ZNF682	18.592	0.001
SNORD83A	18.32	0.001
IGHV1-69	17.005	0.001
MIR7-1	16.805	0.001
ACOXL	16.498	0.001
MIR6770-1	16.406	0.001
MIR454	16.061	0.001
AKR1C1	15.906	0.001
TRAJ24	15.222	0.001
ATP2B4	14.911	0.001
IGHV3-30	14.791	0.001
MIR4632	14.213	0.001
HIST1H3E	14.146	0.001
MIR374B	14.127	0.001
MIR601	14.101	0.001
MIR6731	14.082	0.001
MIR6764	14.015	0.001
MIR6894	13.631	0.001
MIR6515	13.531	0.001
VASH2	13.353	0.001
IGHV7-81	13.282	0.001
MIR553	13.183	0.001
MIR193B	12.78	0.001
MIR4641	12.512	0.001
SNORD35A	12.39	0.001
SNORD116-24	12.092	0.001
MIR1292	11.84	0.001
BCAS1	11.621	0.001
TSPAN15	11.594	0.001
GPAT2	11.503	0.001
LOC107986563	11.494	0.001
SNORD116-9	10.985	0.001
MIR1233-1	10.829	0.001
MIR562	10.749	0.001
TRAJ31	10.593	0.001
SNORD116-15	10.58	0.001
MIR6819	10.481	0.001
TRAJ13	10.148	0.001
MIR1206	10.12	0.001
ECHDC2	10.088	0.001
TRAJ11	10.064	0.001
SNORD115-3	9.963	0.001
SNORD81	9.912	0.001
FLVCR2	9.872	0.001
SULT1A4	9.842	0.001
TRAJ44	9.584	0.001
TRAJ23	9.584	0.001
SNORD116-5	9.521	0.001
SNORD6	9.505	0.001
SNORD21	9.347	0.001
MIR6511B2	9.266	0.001
IGHV1-45	9.257	0.001
PDE9A	9.241	0.001
L3MBTL4	9.238	0.001
SNORD139	9.041	0.001
TRAJ17	9.021	0.001
SGK1	9.006	0.001
SNORD24	8.998	0.001
SNORD110	8.998	0.001
IL11RA	8.953	0.001
MIR937	8.936	0.001
TRAJ12	8.88	0.001
SNORA71E	8.88	0.001
SNORD115-15	8.77	0.001
MIR6759	8.644	0.001
CDKL5	8.558	0.001
MIR589	8.431	0.001
TRAJ35	8.428	0.001
GALNS	8.181	0.001
ZYG11A	8.171	0.001
TAS2R46	8.059	0.001
MIR6886	8.041	0.001
MIR1205	7.978	0.001
GTSF1	7.927	0.001
MIR6758	7.831	0.001
SNORD115-36	7.797	0.001
SNORD48	7.77	0.001
MIR339	7.722	0.001
MIR155	7.722	0.001
TRAJ5	7.696	0.001
MIR663A	7.638	0.001
MIR1249	7.534	0.001
MIR6775	7.501	0.001
TMEM91	7.484	0.001
MIR1200	7.478	0.001
SLC1A1	7.149	0.001
RIMBP2	7.123	0.001
BMP4	7.053	0.001
IL23R	6.996	0.001
SNORD14D	6.94	0.001
MIR877	6.935	0.001
MIR27A	6.896	0.001
TPM2	6.875	0.001
MIR6869	6.875	0.001
ATHL1	6.707	0.001
ENTPD2	6.629	0.001
TRAJ27	6.622	0.001
MIRLET7I	6.612	0.001
MIR29A	6.508	0.001
MIR6891	6.438	0.001
LY96	6.415	0.001
MIR6797	6.413	0.001
TRAJ37	6.302	0.001
SNORA58	6.02	0.001
SNORD45B	6.003	0.001
SNORD36B	6.003	0.001
TBC1D30	5.998	0.001
S100A13	5.957	0.001
TRAJ43	5.92	0.001
TIGIT	5.914	0.001
SMARCA1	5.903	0.001
TMPRSS3	5.893	0.001
EVC2	5.892	0.001
DNAH8	5.848	0.001
TRAJ40	5.823	0.001
TRAJ9	5.823	0.001
IL2RA	5.819	0.001
ZNF154	5.749	0.001
TMEM120A	5.636	0.001
DCC	5.589	0.001
MIR6837	5.55	0.001
TBC1D3J	5.544	0.001
CGN	5.487	0.001
TVP23A	5.481	0.001
DNAH17	5.479	0.001
SNHG15	5.441	0.001
MIR637	5.427	0.001
CRADD	5.426	0.001
TRAJ18	5.382	0.001
SNORD34	5.382	0.001
CTNNBIP1	5.376	0.001
MIR6870	5.328	0.001
RNU6-7	5.311	0.001
MIR6516	5.262	0.001
LOC102723692	5.241	0.001
SNORD115-4	5.198	0.001
SNORD115-29	5.198	0.001
CREB3L1	5.17	0.001
SMAD1	5.156	0.001
MIR6763	5.074	0.001
IGHV3-53	5.074	0.001
DPCD	5.068	0.001
SNORD1C	5.009	0.001
SNORD56	5.003	0.001
GSTM2	4.998	0.001
TRAJ30	4.985	0.001
BHLHA15	4.981	0.001
HOPX	4.973	0.001
NIPAL4	4.972	0.001
TEKT4	4.961	0.001
PRICKLE2	4.93	0.001
FADS3	4.922	0.001
MIR5196	4.894	0.001
SH3D21	4.889	0.001
NEFM	4.872	0.001
SNORD70	4.844	0.001
LOC105375112	4.829	0.001
TRAJ36	4.816	0.001
CLECL1	4.805	0.001
LOC101928422	4.773	0.001
SNORD59B	4.736	0.001
SNORD63	4.701	0.001
ZNF418	4.698	0.001
MIR320E	4.691	0.001
SULT1A2	4.669	0.001
SLC41A1	4.637	0.001
SNORD14A	4.633	0.001
SMO	4.549	0.001
ZNF558	4.543	0.001
IGHV1-46	4.528	0.001
SNORD115-21	4.385	0.001
APBB3	4.372	0.001
SNORD115-41	4.332	0.001
RAP1GAP2	4.324	0.001
MIR378A	4.305	0.001
PPM1L	4.3	0.001
KCNC3	4.298	0.001
MIR593	4.262	0.001
NUGGC	4.243	0.001
IL1A	4.204	0.001
FERMT2	4.176	0.001
CLCN1	4.175	0.001
RBMS3	4.172	0.001
CD276	4.168	0.001
GHR	4.151	0.001
MIR6770-2	4.144	0.001
FBXL20	4.121	0.001
MEGF6	4.086	0.001
MIRLET7G	4.075	0.001
LOC105374060	4.059	0.001
SAA2	4.05	0.001
MIR1288	4.036	0.001
MIR630	4.028	0.001
LOC100129697	4.025	0.001
MIR103A2	3.999	0.001
SNORD116-26	3.987	0.001
MIR628	3.977	0.001
MIR570	3.961	0.001
EXD3	3.941	0.001
MIR3916	3.866	0.001
C19orf38	3.849	0.001
LOC107985277	3.845	0.001
NACC2	3.838	0.001
NME8	3.825	0.001
MIR5010	3.821	0.001
FOXP1	3.803	0.001
CCL19	3.791	0.001
RPS6KA2	3.788	0.001
TTC8	3.788	0.001
SOCS1	3.768	0.001
TRAJ42	3.767	0.001
TRAJ28	3.767	0.001
CNTF	3.744	0.001
TRAJ20	3.739	0.001
IGHV1-18	3.723	0.001
OASL	3.712	0.001
TRAJ34	3.674	0.001
MIR548AA2	3.662	0.001
MIR4745	3.661	0.001
MIR6804	3.656	0.001
CASQ1	3.646	0.001
MIR942	3.642	0.001
SPAG4	3.636	0.001
C6orf1	3.604	0.001
MIR563	3.597	0.001
LOC100505728	3.594	0.001
SPIN3	3.593	0.001
CRIPAK	3.573	0.001
SMIM3	3.561	0.001
BBS9	3.543	0.001
MIR4802	3.533	0.001
IGHV1-24	3.522	0.001
NDRG1	3.521	0.001
TFPI2	3.503	0.001
COL11A2	3.483	0.001
CYP2D6	3.469	0.001
SNORD115-30	3.465	0.001
RAI14	3.457	0.001
TRE-TTC1-2	3.453	0.001
SNORD43	3.437	0.001
IFNA13	3.426	0.001
TTN-AS1	3.425	0.001
SNORD13	3.415	0.001
TRAJ14	3.415	0.001
GHRL	3.407	0.001
MIR23A	3.406	0.001
ARRDC5	3.406	0.001
TRBC1	3.399	0.001
MIR6728	3.383	0.001
MIR6780B	3.383	0.001
TRAJ22	3.383	0.001
MIR4746	3.383	0.001
ADAMTS13	3.308	0.001
SNORD66	3.271	0.001
GSTT2B	3.267	0.001
ZSCAN18	3.249	0.001
MIR548A3	3.229	0.001
MIR30D	3.229	0.001
MIR4477B	3.229	0.001
MIR1273H	3.229	0.001
MIR6787	3.229	0.001
MIR6871	3.229	0.001
WFS1	3.203	0.001
SNORD92	3.193	0.001
SNORD42B	3.181	0.001
MIR6791	3.181	0.001
XKR4	3.168	0.001
GNLY	3.128	0.001
IGHV1-69D	3.119	0.001
MIR1277	3.094	0.001
MIR181B1	3.089	0.001
MIR6847	3.089	0.001
TRAJ52	3.089	0.001
MIR6777	3.089	0.001
MIR6884	3.089	0.001
MIR6724-4	3.089	0.001
NRBP2	3.086	0.001
VNN2	3.042	0.001
C1orf54	3.025	0.001
TMEM51	3.017	0.001
IFNA2	3.014	0.001
PODXL2	3.01	0.001
CCDC159	2.994	0.001
MIR320D1	2.96	0.001
TRP-AGG2-6	2.96	0.001
MIR6766	2.96	0.001
SNORD68	2.96	0.001
MIR4315-2	2.919	0.001
SNORD61	2.919	0.001
TTLL1	2.913	0.001
THAP6	2.912	0.001
AKR1C2	2.91	0.001
CBSL	2.903	0.001
ZFYVE9	2.902	0.001
OSCP1	2.902	0.001
KRTAP5-9	2.887	0.001
ACER2	2.882	0.001
SNORD55	2.88	0.001
SNORD93	2.88	0.001
TRAJ6	2.864	0.001
CKB	2.85	0.001
MIR3605	2.842	0.001
FBXL4	2.835	0.001
PLAU	2.817	0.001
CTIF	2.816	0.001
SNORD53	2.804	0.001
MIR1304	2.785	0.001
PQLC3	2.776	0.001
SNORD52	2.775	0.001
MIR425	2.769	0.001
SNORA30	2.753	0.001
MIR33A	2.721	0.001
CLIC6	2.709	0.001
MIR138-1	2.691	0.001
SNORA5B	2.691	0.001
MIR5587	2.681	0.001
IGHV2-70	2.679	0.001
ZNF382	2.679	0.001
MIR661	2.677	0.001
ZNF576	2.644	0.001
BEX2	2.639	0.001
ARHGEF25	2.639	0.001
ARHGAP44	2.632	0.001
FSTL3	2.618	0.001
EIF4EBP3	2.602	0.001
ZSCAN26	2.599	0.001
FAM101B	2.599	0.001
CPA4	2.593	0.001
L3MBTL1	2.59	0.001
TRAJ21	2.583	0.001
SNORD38B	2.574	0.001
CYB5R1	2.573	0.001
ECHDC3	2.569	0.001
MIR429	2.568	0.001
LOC105371430	2.563	0.001
MIR651	2.563	0.001
SNORA77	2.557	0.001
EPN2	2.55	0.001
MIR921	2.537	0.001
MIR933	2.537	0.001
SNORD2	2.537	0.001
TMEM234	2.513	0.001
C2orf27A	2.512	0.001
SNORD105	2.507	0.001
PVR	2.499	0.001
MICAL2	2.482	0.001
MIR1305	2.478	0.001
LGALS14	2.471	0.001
SNORD102	2.467	0.001
CETP	2.463	0.001
SCARNA23	2.459	0.001
IGHV3-38	2.457	0.001
SIRT4	2.445	0.001
PLCD1	2.429	0.001
ATP6V1B1	2.417	0.001
SNORD12B	2.414	0.001
COL4A4	2.402	0.001
ASMTL-AS1	2.401	0.001
MIR181B2	2.395	0.001
IFNA1	2.38	0.001
RNLS	2.376	0.001
LOC105377590	2.373	0.001
EFEMP2	2.37	0.001
MIR4690	2.368	0.001
PDE1B	2.368	0.001
PERP	2.353	0.001
RNF122	2.341	0.001
PGF	2.335	0.001
LOC105372451	2.332	0.001
BANK1	2.315	0.001
LARP6	2.297	0.001
NPAS1	2.295	0.001
TRAJ1	2.292	0.001
SNORD116-28	2.292	0.001
SNORD42A	2.292	0.001
LOC105376722	2.288	0.001
MIR623	2.269	0.001
MIR943	2.267	0.001
CAPN2	2.265	0.001
LOC102724135	2.258	0.001
TRAJ46	2.255	0.001
TCL1A	2.251	0.001
SH3PXD2B	2.244	0.001
SNORD67	2.24	0.001
ZG16B	2.231	0.001
LINC00969	2.229	0.001
DUX4	2.227	0.001
NT5E	2.225	0.001
PAGE2B	2.225	0.001
CLDN16	2.223	0.001
C17orf99	2.219	0.001
YJEFN3	2.213	0.001
EFNA1	2.203	0.001
SNORD88A	2.197	0.001
CHIC2	2.193	0.001
ACHE	2.18	0.001
TRBJ2-3	2.175	0.001
MIR6817	2.153	0.001
PDGFRA	2.151	0.001
CCDC136	2.148	0.001
LRTOMT	2.144	0.001
MIR1238	2.14	0.001
MIR6732	2.136	0.001
SNCG	2.12	0.001
TNFSF4	2.116	0.001
ANG	2.114	0.001
IGHV3-74	2.113	0.001
DUSP23	2.106	0.001
LEPROT	2.105	0.001
TAS2R50	2.096	0.001
RALGPS2	2.092	0.001
POTEB	2.09	0.001
PIK3IP1	2.081	0.001
KCNMB3	2.077	0.001
MIR4512	2.076	0.001
ITGA1	2.074	0.001
SNORD71	2.065	0.001
SLC35G5	2.064	0.001
VWA5A	2.062	0.001
POTEB3	2.058	0.001
ARHGAP22	2.055	0.001
CLEC4A	2.051	0.001
SLC35D2	2.041	0.001
OGDHL	2.036	0.001
GARNL3	2.034	0.001
SULT1A3	2.034	0.001
ARL10	2.034	0.001
SNORD18B	2.03	0.001
MIR6864	2.03	0.001
EVI5	2.028	0.001
POTED	2.026	0.001
DTNB	2.019	0.001
MIR548E	2.018	0.001
GABARAPL1	2.012	0.001
SNORD50B	2.001	0.001
MIR6505	2.001	0.001
TREML2	1.996	0.001
MIR1183	1.995	0.001
SPOCK2	1.979	0.001
IGSF9B	1.977	0.001
CTSK	1.962	0.001
B3GNTL1	1.96	0.001
SNORD101	1.946	0.001
SNORD65	1.946	0.001
PLAGL1	1.946	0.001
FZD6	1.943	0.001
TM6SF1	1.943	0.001
OAT	1.937	0.001
LOC100128108	1.917	0.001
IDUA	1.916	0.001
SULF2	1.907	0.001
CCDC24	1.906	0.001
WNT4	1.9	0.001
JPH4	1.89	0.001
PRKCZ	1.887	0.001
TNNT3	1.887	0.001
SNORD117	1.869	0.001
TRAJ47	1.869	0.001
RSPH1	1.861	0.001
TESK2	1.859	0.001
VANGL2	1.856	0.001
OR5H6	1.855	0.001
MBNL2	1.853	0.001
ABAT	1.852	0.001
USP17L17	1.851	0.001
DNAI2	1.844	0.001
LBHD1	1.83	0.001
FHL1	1.828	0.001
RAB31	1.826	0.001
MIR1287	1.825	0.001
MIR1290	1.821	0.001
DISC1	1.818	0.001
SCARNA11	1.815	0.001
CLEC2B	1.813	0.001
MIR635	1.812	0.001
IGLV1-51	1.811	0.001
MIR941-2	1.809	0.001
TRAT1	1.807	0.001
TRAJ7	1.806	0.001
LOC101929479	1.793	0.001
RNU5E-1	1.791	0.001
LY6G5B	1.79	0.001
PINK1	1.786	0.001
LSAMP	1.784	0.001
IGHA2	1.778	0.001
MOSPD1	1.777	0.001
MIR760	1.776	0.001
TRAJ29	1.776	0.001
TRAJ16	1.776	0.001
LOC106660606	1.765	0.001
KRT86	1.747	0.001
MOSPD3	1.736	0.001
GZMK	1.733	0.001
MIR1301	1.733	0.001
GPR157	1.725	0.001
UNC13B	1.724	0.001
GBGT1	1.721	0.001
ZNF688	1.72	0.001
LOC107987399	1.718	0.001
MIR3149	1.712	0.001
MIR1270	1.712	0.001
SMCO4	1.703	0.001
HBD	1.698	0.001
NPDC1	1.697	0.001
FAM214B	1.695	0.001
TMEM266	1.692	0.001
MIR128-1	1.691	0.001
MIR25	1.691	0.001
MIR6892	1.691	0.001
LOC107984438	1.691	0.001
TRAJ4	1.691	0.001
MIR625	1.691	0.001
MIR6774	1.691	0.001
RNFT1	1.691	0.001
MIR4761	1.691	0.001
MIR501	1.691	0.001
RBM20	1.687	0.001
TRO	1.684	0.001
PRSS2	1.678	0.001
SPDYE18	1.664	0.001
TRIM61	1.664	0.001
C2orf82	1.661	0.001
SNORA103	1.652	0.001
MSRA	1.646	0.001
RNU4ATAC	1.639	0.001
GRIK4	1.638	0.001
LOC107984126	1.626	0.001
C2orf48	1.625	0.001
LOC105376032	1.625	0.001
SPATA31D1	1.616	0.001
CTBS	1.615	0.001
MIR1226	1.615	0.001
MIR7111	1.615	0.001
SNORA38B	1.615	0.001
KRTAP5-7	1.608	0.001
TRGV5	1.605	0.001
SLC27A1	1.604	0.001
SMPDL3B	1.576	0.001
CLIP3	1.573	0.001
ADCY1	1.572	0.001
LOC100288966	1.567	0.001
C1orf159	1.555	0.001
C5orf34	1.554	0.001
PGM5	1.548	0.001
EFNB1	1.546	0.001
MIR30E	1.544	0.001
LOC107985523	1.544	0.001
MIR4685	1.544	0.001
MIR636	1.544	0.001
MIR6786	1.544	0.001
TRNV	1.544	0.001
LOC105371049	1.539	0.001
CCDC73	1.534	0.001
C2orf27B	1.528	0.001
NUDT8	1.523	0.001
MIR6737	1.522	0.001
SNORD111	1.511	0.001
MIR644A	1.511	0.001
MIR648	1.511	0.001
HES6	1.498	0.001
IFNA6	1.496	0.001
ZNF32	1.485	0.001
OR2T3	1.485	0.001
MAP1LC3B2	1.483	0.001
SWT1	1.482	0.001
DNAJA4	1.481	0.001
MIR6768	1.48	0.001
DNM1	1.475	0.001
AAMDC	1.467	0.001
CDRT4	1.465	0.001
CCL25	1.454	0.001
ZNF568	1.454	0.001
MIR557	1.45	0.001
RENBP	1.449	0.001
RAB15	1.448	0.001
PC	1.447	0.001
PTGER4	1.445	0.001
DNASE1L2	1.438	0.001
GABBR1	1.437	0.001
HARBI1	1.434	0.001
ASPA	1.425	0.001
LAMP5	1.424	0.001
MIR197	1.421	0.001
LHFP	1.42	0.001
ERMN	1.417	0.001
MT1A	1.403	0.001
MIA	1.401	0.001
TMEM144	1.401	0.001
CAPN14	1.399	0.001
PPP1R32	1.399	0.001
BFSP2	1.396	0.001
MIR3940	1.393	0.001
SNORD69	1.384	0.001
FHL2	1.383	0.001
IL9R	1.38	0.001
CEACAM21	1.373	0.001
CXCR5	1.369	0.001
ADAMDEC1	1.369	0.001
MIR6895	1.366	0.001
NUDT17	1.365	0.001
BCL2L14	1.356	0.001
FAM71F1	1.356	0.001
TRDV3	1.354	0.001
COX19	1.352	0.001
IGLV3-9	1.35	0.001
OR2V1	1.349	0.001
ZNF414	1.347	0.001
EFCAB6	1.347	0.001
GATSL3	1.345	0.001
INSL3	1.344	0.001
ARMC12	1.343	0.001
MIR4434	1.34	0.001
RNU6-1	1.34	0.001
PRG2	1.34	0.001
TMEM159	1.339	0.001
ICAM4	1.336	0.001
KRTAP10-7	1.333	0.001
LYRM5	1.329	0.001
RNU6-8	1.328	0.001
AZIN2	1.327	0.001
MIR34AHG	1.324	0.001
LPP	1.321	0.001
ZNF345	1.316	0.001
MIR1281	1.316	0.001
LOC107984021	1.312	0.001
CD244	1.311	0.001
OR2G6	1.307	0.001
MIR5193	1.303	0.001
MIR939	1.299	0.001
SNORD115-5	1.299	0.001
SNORD115-44	1.299	0.001
TEAD2	1.296	0.001
LOC102723382	1.289	0.001
SPDYE1	1.287	0.001
USP35	1.284	0.001
PRRG2	1.283	0.001
PHLDB3	1.278	0.001
CLEC18B	1.275	0.001
LOC105375844	1.272	0.001
MIR505	1.269	0.001
POU5F2	1.268	0.001
ENOX1	1.264	0.001
IL10	1.261	0.001
PLCXD2	1.252	0.001
ABCA9	1.252	0.001
OR5K4	1.25	0.001
BCL2L11	1.249	0.001
IL12A	1.246	0.001
LMO3	1.246	0.001
GZMH	1.245	0.001
GCGR	1.242	0.001
SNX9	1.242	0.001
MORC4	1.241	0.001
FEZ1	1.24	0.001
AOC2	1.238	0.001
AGPAT4	1.237	0.001
PRODH	1.217	0.001
NECTIN2	1.206	0.001
OPRL1	1.201	0.001
FAM106A	1.199	0.001
RYBP	1.19	0.001
FAM209A	1.188	0.001
FAM169A	1.184	0.001
TRAJ8	1.184	0.001
MIR4539	1.184	0.001
PGAP3	1.183	0.001
CRYGD	1.179	0.001
GABRR2	1.168	0.001
CDYL2	1.168	0.001
MIR6726	1.165	0.001
TRAJ41	1.146	0.001
LOC100289333	1.146	0.001
TRIM16L	1.145	0.001
LACC1	1.143	0.001
CXCL9	1.141	0.001
CFL2	1.139	0.001
SNORD116-12	1.134	0.001
SNORD116-27	1.134	0.001
MIR626	1.134	0.001
SLC2A13	1.133	0.001
MOCOS	1.133	0.001
ZDHHC9	1.129	0.001
SNORD54	1.128	0.001
MIR6793	1.128	0.001
MIR613	1.122	0.001
MXD1	1.118	0.001
LOC105371312	1.118	0.001
FAM132A	1.115	0.001
PMEPA1	1.115	0.001
TNFSF8	1.114	0.001
POLN	1.113	0.001
RWDD2A	1.112	0.001
CTRL	1.112	0.001
DBNDD2	1.111	0.001
MIR6779	1.11	0.001
MIR6783	1.11	0.001
C1R	1.108	0.001
SPAG8	1.103	0.001
PEX11G	1.102	0.001
CCDC144NL	1.101	0.001
TRIM73	1.1	0.001
STRC	1.099	0.001
SNORD88B	1.099	0.001
MIR6727	1.093	0.001
MIR6729	1.093	0.001
RAB34	1.086	0.001
SNORD37	1.076	0.001
MIR6816	1.076	0.001
AFAP1	1.076	0.001
KDM7A	1.074	0.001
LOC105372779	1.067	0.001
ASMTL-AS1	1.066	0.001
CYB5D1	1.066	0.001
SNORD25	1.06	0.001
PGBD1	1.058	0.001
GPD1L	1.056	0.001
BTNL9	1.05	0.001
STX1A	1.05	0.001
ST3GAL4	1.047	0.001
SCN3A	1.046	0.001
SNX30	1.042	0.001
LOC105370537	1.039	0.001
TPK1	1.039	0.001
ZBTB46	1.037	0.001
STAC3	1.034	0.001
ZNF829	1.033	0.001
CRLF2	1.03	0.001
CSTA	1.03	0.001
MXI1	1.028	0.001
SELM	1.028	0.001
TMEM88	1.016	0.001
ACKR1	1.015	0.001
MIR32	1.015	0.001
LOC101928556	1.012	0.001
ZNF879	1.011	0.001
C16orf74	1.011	0.001
BTBD19	1.002	0.001
SLC7A2	1	0.001
STAR	0.999	0.001
C8orf58	0.998	0.001
IL17A	0.998	0.001
SPATA25	0.997	0.001
PGBD4	0.995	0.001
SCAMP5	0.994	0.001
FOXD4	0.992	0.001
MST1L	0.991	0.001
MIR6875	0.987	0.001
UBTD1	0.984	0.001
TNFRSF6B	0.981	0.001
PRH2	0.973	0.001
TNNC1	0.97	0.001
ZNF676	0.968	0.001
LAYN	0.962	0.001
SLC39A4	0.961	0.001
SCARNA26A	0.96	0.001
CCL1	0.957	0.001
HSD11B1L	0.953	0.001
FKBP7	0.95	0.001
SNORD59A	0.947	0.001
C10orf10	0.947	0.001
HRASLS2	0.947	0.001
TSPAN7	0.944	0.001
OCEL1	0.94	0.001
KCNN1	0.938	0.001
MICALL2	0.937	0.001
OXCT2	0.935	0.001
MIR378I	0.935	0.001
BIK	0.932	0.001
TPT1-AS1	0.931	0.001
FOSL1	0.931	0.001
SCG5	0.93	0.001
LOC102725044	0.925	0.001
MIR7703	0.923	0.001
LOC105379417	0.922	0.001
AKT1S1	0.922	0.001
B4GALNT3	0.921	0.001
TUFT1	0.915	0.001
ELK3	0.912	0.001
RBFOX2	0.912	0.001
INAFM1	0.908	0.001
CCDC154	0.908	0.001
RECK	0.907	0.001
SYNM	0.905	0.001
ADHFE1	0.903	0.001
MIR3607	0.899	0.001
C6orf163	0.898	0.001
MYOZ1	0.898	0.001
TSKS	0.896	0.001
NMNAT3	0.891	0.001
SNORD20	0.888	0.001
MIR4321	0.888	0.001
TANC2	0.888	0.001
CD93	0.887	0.001
IL13	0.887	0.001
THNSL2	0.885	0.001
C7orf61	0.884	0.001
PPP1R3G	0.882	0.001
ZNF341	0.876	0.001
TAS1R3	0.875	0.001
ITGA6	0.872	0.001
NUTM2A	0.87	0.001
ASAH2B	0.87	0.001
BIRC7	0.869	0.001
DFNB59	0.869	0.001
HAVCR1	0.869	0.001
FAM227A	0.868	0.001
MIR106B	0.866	0.001
SNORD115-32	0.866	0.001
SNORD115-34	0.866	0.001
ZNF677	0.866	0.001
LOC105447645	0.863	0.001
AMY1C	0.862	0.001
TRL-TAA4-1	0.856	0.001
TRL-CAG2-1	0.856	0.001
CEP19	0.854	0.001
RNU6ATAC	0.852	0.001
RNVU1-19	0.851	0.001
SYCE1L	0.851	0.001
FOXD4L3	0.849	0.001
SNORD11	0.846	0.001
MIR491	0.846	0.001
PPEF1	0.845	0.001
RHPN2	0.845	0.001
OR2D2	0.843	0.001
TYMSOS	0.842	0.001
GADD45G	0.84	0.001
PRSS53	0.84	0.001
TAS2R3	0.839	0.001
SLC9B1	0.837	0.001
MIR1203	0.836	0.001
PLAG1	0.835	0.001
CALML6	0.834	0.001
NMNAT2	0.833	0.001
ADGRB2	0.833	0.001
KCNA3	0.831	0.001
MROH8	0.83	0.001
MIR188	0.826	0.001
PLEKHA4	0.823	0.001
MIR941-5	0.822	0.001
ARSD	0.818	0.001
MIR6765	0.817	0.001
MIR3174	0.817	0.001
C11orf65	0.815	0.001
ZFP69	0.813	0.001
BTBD8	0.812	0.001
HSD17B14	0.811	0.001
IGKV1-27	0.81	0.001
APLF	0.808	0.001
MIR1285-2	0.807	0.001
FAM69B	0.806	0.001
GZMB	0.805	0.001
KRTCAP3	0.803	0.001
KLHL25	0.802	0.001
CACNA1D	0.802	0.001
IGLV1-50	0.798	0.001
KLHDC9	0.797	0.001
TNNI2	0.797	0.001
SPATA7	0.793	0.001
AMH	0.792	0.001
ZNF470	0.79	0.001
LYG1	0.788	0.001
DAB2IP	0.783	0.001
EBF4	0.78	0.001
TTC7B	0.78	0.001
PPFIA3	0.78	0.001
BRSK1	0.779	0.001
TH2LCRR	0.779	0.001
KEL	0.775	0.001
ADM	0.774	0.001
RILPL1	0.773	0.001
SNORD105B	0.772	0.001
REP15	0.771	0.001
RIMKLA	0.769	0.001
IGF1	0.768	0.001
SNX16	0.768	0.001
GPR153	0.768	0.001
LOC105373279	0.767	0.001
IL23A	0.767	0.001
TLL2	0.766	0.001
PARP11	0.766	0.001
VSIG10	0.765	0.001
TRPS1	0.764	0.001
SNORA29	0.761	0.001
TFR2	0.761	0.001
EIF4E3	0.76	0.001
RUNX1-IT1	0.757	0.001
OR4F21	0.757	0.001
SRGAP3	0.756	0.001
SNORD116-25	0.756	0.001
MIR645	0.756	0.001
C10orf131	0.755	0.001
ZNF471	0.752	0.001
OR5H2	0.752	0.001
FAM218A	0.752	0.001
CCDC122	0.751	0.001
DMTN	0.75	0.001
OVGP1	0.745	0.001
USP30	0.741	0.001
MIR551A	0.74	0.001
MIR554	0.74	0.001
MIR571	0.74	0.001
LOC284009	0.74	0.001
ANKEF1	0.739	0.001
HES7	0.738	0.001
DNAJB5	0.736	0.001
COL22A1	0.733	0.001
KCNQ1	0.733	0.001
C3orf18	0.731	0.001
CCDC189	0.731	0.001
IL9R	0.728	0.001
RAB39A	0.726	0.001
CSF3	0.723	0.001
PNMA6A	0.723	0.001
SORT1	0.72	0.001
USP17L15	0.719	0.001
NANOS3	0.719	0.001
MIR573	0.718	0.001
MIR342	0.718	0.001
MIR641	0.718	0.001
NLRP14	0.715	0.001
UCN	0.715	0.001
EFCAB11	0.715	0.001
NOXA1	0.714	0.001
PRCD	0.712	0.001
FOXO4	0.711	0.001
TOX	0.71	0.001
CA13	0.709	0.001
LOC101928055	0.706	0.001
ZNF391	0.706	0.001
MAGI1	0.705	0.001
DQX1	0.705	0.001
C11orf74	0.704	0.001
ZNF573	0.704	0.001
LEAP2	0.703	0.001
AGPAT4-IT1	0.703	0.001
DNAH17-AS1	0.702	0.001
SMIM1	0.699	0.001
C1orf189	0.696	0.001
TEX12	0.696	0.001
MYL9	0.696	0.001
ACTA2-AS1	0.695	0.001
TMED6	0.695	0.001
SYN1	0.695	0.001
NECTIN4	0.693	0.001
CDH23	0.692	0.001
GPX7	0.689	0.001
SPDYE17	0.689	0.001
MTCL1	0.688	0.001
SAA1	0.687	0.001
CIB2	0.686	0.001
LOC107986828	0.684	0.001
PYGM	0.684	0.001
DGUOK-AS1	0.683	0.001
ZNF571	0.682	0.001
CLLU1OS	0.682	0.001
FAM83H	0.68	0.001
PINLYP	0.679	0.001
SNX18	0.678	0.001
NINJ2	0.677	0.001
RAD51-AS1	0.676	0.001
LOC102723566	0.674	0.001
SNPH	0.673	0.001
LOC105372280	0.672	0.001
MIR545	0.67	0.001
LOC101929823	0.669	0.001
ISL2	0.666	0.001
MROH6	0.665	0.001
GOLGA6A	0.664	0.001
CLEC18A	0.66	0.001
SLC18B1	0.66	0.001
BRICD5	0.658	0.001
MIR941-3	0.658	0.001
PHKA2-AS1	0.658	0.001
MMRN2	0.655	0.001
PTPRM	0.654	0.001
CA4	0.653	0.001
LOC105375427	0.652	0.001
SCARNA3	0.65	0.001
IRF6	0.648	0.001
ZNF540	0.648	0.001
CACNA1B	18.423	0.016
MIR210	0.646	0.001
FKBP9	0.645	0.001
FAM229A	0.645	0.001
TMEM150A	0.644	0.001
LOC171391	0.641	0.001
RHOD	0.64	0.001
ELOVL7	0.639	0.001
GOLGA6C	0.636	0.001
TAX1BP3	0.635	0.001
MAFF	0.633	0.001
DSG4	0.629	0.001
GH1	0.629	0.001
MSH4	0.629	0.001
RNY1	0.629	0.001
RHOB	0.628	0.001
FOXN3-AS1	0.627	0.001
ARHGEF4	0.626	0.001
SNAI1	0.625	0.001
RNF208	0.625	0.001
PDIA2	0.625	0.001
AVPI1	0.625	0.001
C14orf79	0.623	0.001
HECTD2	0.623	0.001
LGALSL	0.622	0.001
HCN3	0.62	0.001
MFSD7	0.619	0.001
ZNF334	0.618	0.001
LOC107984334	0.618	0.001
SYNPO2L	0.617	0.001
NPNT	0.614	0.001
IGLV3-21	0.614	0.001
SPDYE5	0.61	0.001
COLEC11	0.61	0.001
MESP1	0.609	0.001
FOS	0.609	0.001
LOC101930071	0.608	0.001
GJB2	0.607	0.001
XCR1	0.607	0.001
CYB561D1	0.606	0.001
RGS2	0.605	0.001
NREP	0.604	0.001
GSTM5	0.604	0.001
TCP11L2	0.604	0.001
IL6	0.604	0.001
G0S2	0.603	0.001
ATP6V1E2	0.603	0.001
GPC5	0.602	0.001
GPSM1	0.6	0.001
LOC105376432	0.6	0.001
C16orf86	0.599	0.001
DNAL4	0.597	0.001
TTC23L	0.597	0.001
POTEB2	0.594	0.001
ARL6	0.594	0.001
TMC3-AS1	0.594	0.001
TRAJ15	0.592	0.001
LOC107984139	0.592	0.001
NPHP1	0.588	0.001
CSF2	0.588	0.001
PIGZ	0.588	0.001
RNA5S14	0.587	0.001
APBB1	0.586	0.001
LOC100129917	0.585	0.001
POU4F3	0.585	0.001
LOC107986091	0.579	0.001
C16orf45	0.578	0.001
HTR6	0.577	0.001
CPA2	0.576	0.001
CEACAM1	0.574	0.001
MSX2	0.573	0.001
NAALADL2-AS2	0.572	0.001
DIRC2	0.57	0.001
ARHGAP8	0.57	0.001
ZFAS1	0.57	0.001
LOC100288910	0.569	0.001
SLC22A15	0.568	0.001
CHST4	0.565	0.001
C4orf47	0.565	0.001
MIR6836	0.564	0.001
TRAJ48	0.564	0.001
TRAJ39	0.564	0.001
THRA	0.563	0.001
LOC102723722	0.561	0.001
MMP23B	0.561	0.001
GBP7	0.561	0.001
LILRA1	0.559	0.001
ASPRV1	0.558	0.001
GOLGA6B	0.558	0.001
CYR61	0.558	0.001
CA11	0.556	0.001
SNX32	0.555	0.001
SNORA19	0.555	0.001
MIR6861	0.555	0.001
AHSP	0.554	0.001
ABCC2	0.554	0.001
CYB561	0.553	0.001
NMB	0.552	0.001
ZNF223	0.552	0.001
PDGFRL	0.551	0.001
TEKT2	0.551	0.001
CBY3	0.55	0.001
GPT	0.549	0.001
CTSE	0.548	0.001
ALDH1L2	0.548	0.001
C12orf73	0.546	0.001
SAMD13	0.546	0.001
MYCBPAP	0.546	0.001
LOC107985873	0.544	0.001
CALD1	0.54	0.001
CLDN11	0.54	0.001
F2RL3	0.539	0.001
GPLD1	0.538	0.001
LOC102723533	0.538	0.001
CDHR1	0.537	0.001
FAM26F	0.537	0.001
BTNL8	0.536	0.001
SNORA16B	0.534	0.001
LOC101930100	0.534	0.001
LOC403323	0.531	0.001
SLC7A9	0.531	0.001
MAGI3	0.529	0.001
STK39	0.528	0.001
LOC107987303	0.528	0.001
LINC01547	0.527	0.001
ARHGEF10	0.527	0.001
LIPG	0.526	0.001
SCARNA18B	0.526	0.001
ZNF565	0.525	0.001
GDPD1	0.523	0.001
SMCO2	0.523	0.001
ATRNL1	0.52	0.001
MAPRE3	0.52	0.001
LOC107986244	0.52	0.001
RAPSN	0.52	0.001
METTL21B	0.52	0.001
C5orf17	0.519	0.001
KDM4D	0.518	0.001
GPER1	0.517	0.001
SNORA47	0.515	0.001
TRNI	0.515	0.001
SLC35E4	0.514	0.001
AMN	0.513	0.001
FTCD	0.512	0.001
SLC2A12	0.511	0.001
LOC105371449	0.511	0.001
NUDT14	0.508	0.001
ATP1A1-AS1	0.506	0.001
LINC01087	0.505	0.001
C19orf18	0.505	0.001
PLEKHG7	0.504	0.001
RHCE	0.503	0.001
IGHV3-35	0.503	0.001
PLEKHB1	0.502	0.001
TRGV4	0.502	0.001
LOC101927788	0.501	0.001
MUC20	0.501	0.001
RNF24	0.5	0.001
MIR4480	0.5	0.001
TRNF	0.5	0.001
OR6S1	0.499	0.001
MT1F	0.499	0.001
C15orf53	0.499	0.001
FNBP1L	0.498	0.001
BCL6	0.495	0.001
INTU	0.495	0.001
LOC101927632	0.494	0.001
MIR941-4	0.493	0.001
JAM3	0.493	0.001
CYSRT1	0.493	0.001
WDR97	0.492	0.001
LOC101926935	0.492	0.001
DUSP1	0.491	0.001
FUT8-AS1	0.491	0.001
LOC101929839	0.49	0.001
PIH1D2	0.489	0.001
ME3	0.489	0.001
DRD4	0.488	0.001
SPATA17	0.487	0.001
LOC105373089	0.486	0.001
C3orf20	0.485	0.001
HID1	0.485	0.001
LEF1	0.484	0.001
PLGLB1	0.484	0.001
KRT81	0.483	0.001
RCAN3	0.482	0.001
CAV1	0.482	0.001
HESX1	0.48	0.001
C2orf91	0.48	0.001
LOC107985310	0.478	0.001
LRGUK	0.477	0.001
SCARNA26B	0.477	0.001
HDAC11	0.476	0.001
SLC44A5	0.476	0.001
PTGES3L	0.476	0.001
FAM149A	0.474	0.001
SNORD107	0.474	0.001
SLC16A5	0.473	0.001
LINC01599	0.473	0.001
FN3K	0.472	0.001
CNPY3-GNMT	0.471	0.001
PRICKLE4	0.471	0.001
LTC4S	0.47	0.001
NPPA-AS1	0.47	0.001
FAM227B	0.47	0.001
TREX2	0.47	0.001
TPM1	0.469	0.001
KCNA2	0.469	0.001
SLA2	0.468	0.001
TEAD1	0.468	0.001
LOC105373020	0.466	0.001
DGCR6	0.466	0.001
GLRA4	0.465	0.001
SYT16	0.464	0.001
AKR1C3	0.463	0.001
HMHB1	0.462	0.001
TTC32	0.462	0.001
LMNTD2	0.462	0.001
FAM200B	0.462	0.001
MIR4420	0.461	0.001
MIR4784	0.461	0.001
MIR596	0.461	0.001
BEND5	0.459	0.001
CHPT1	0.459	0.001
LINC00115	0.458	0.001
LOC105379250	0.458	0.001
LOC100652768	0.457	0.001
TEX14	0.455	0.001
MYL2	0.455	0.001
HOXB4	0.454	0.001
UNC5CL	0.454	0.001
IGHG4	50.731	0.064
DENND2C	0.453	0.001
ADAP2	0.452	0.001
CES4A	0.452	0.001
PTOV1-AS2	0.452	0.001
ZDHHC19	0.45	0.001
C2orf70	0.45	0.001
PRR7	0.449	0.001
SLC25A35	0.448	0.001
C1orf61	0.448	0.001
LOC105369340	0.447	0.001
WDR78	0.445	0.001
SCN8A	0.445	0.001
MARVELD2	0.444	0.001
SLC47A1	0.444	0.001
S100A2	0.443	0.001
LOC107985900	0.443	0.001
NUTM2B	0.442	0.001
PLLP	0.442	0.001
CACNA1F	0.442	0.001
HYKK	0.442	0.001
LOC105372486	0.441	0.001
COL6A2	0.441	0.001
MYOM1	0.44	0.001
NHLRC4	0.439	0.001
TNFAIP6	0.439	0.001
STC2	0.439	0.001
ZNF285	0.438	0.001
EVA1B	0.437	0.001
MIRLET7BHG	0.437	0.001
ALOX12-AS1	0.436	0.001
PLGLB2	0.436	0.001
KIRREL2	0.434	0.001
MSANTD3	0.434	0.001
SNORD115-23	0.433	0.001
NAPA-AS1	0.433	0.001
RDH16	0.433	0.001
C15orf32	0.433	0.001
OR6A2	0.432	0.001
LOC102724745	0.432	0.001
LOC105372233	0.432	0.001
MLF1	0.431	0.001
C14orf132	0.431	0.001
DSG1	0.43	0.001
HTRA4	0.43	0.001
LOC102725068	0.43	0.001
PGLYRP4	0.43	0.001
LOC107986153	0.429	0.001
FAM186B	0.428	0.001
TRL-CAG1-5	0.428	0.001
MIR1276	0.428	0.001
RPTN	0.426	0.001
KRT5	0.425	0.001
TMEM178B	0.425	0.001
BMP8B	0.425	0.001
PCSK4	0.425	0.001
SLC48A1	0.425	0.001
TMEM244	0.425	0.001
KCND1	0.424	0.001
SPRY1	0.424	0.001
BRWD1-IT2	0.422	0.001
RUFY4	0.421	0.001
LOC101928069	0.42	0.001
ZNF578	0.419	0.001
KLF2	0.419	0.001
ROM1	0.416	0.001
LOC107984746	0.416	0.001
HUS1B	0.415	0.001
MYLK3	0.415	0.001
C6orf52	0.414	0.001
RAB40AL	0.414	0.001
SLC9A5	0.413	0.001
LOC105375545	0.413	0.001
SNORD91B	0.413	0.001
SNORD86	0.413	0.001
SPDYE16	0.412	0.001
OR10H1	0.412	0.001
SHE	0.412	0.001
MBD3L2	0.41	0.001
MTUS2	0.409	0.001
SPDYE2	0.409	0.001
ZC4H2	0.408	0.001
LINC00893	0.408	0.001
ZC2HC1A	0.407	0.001
OR2T4	0.407	0.001
MAB21L1	0.406	0.001
FLJ45513	0.406	0.001
RNASE4	0.405	0.001
PTGR1	0.405	0.001
FAM153B	0.405	0.001
HPGD	0.404	0.001
FAM122C	0.403	0.001
PPP5D1	0.403	0.001
NLRP2	0.402	0.001
AKR1B15	0.402	0.001
OCLM	0.402	0.001
HS3ST1	0.401	0.001
SLC5A12	0.401	0.001
CORIN	0.401	0.001
PMFBP1	0.401	0.001
IL1R2	62.229	0.09
CCDC33	0.398	0.001
SNHG19	0.398	0.001
FBP2	0.397	0.001
ZNF705A	0.397	0.001
GOLGA6D	0.397	0.001
STX1B	0.396	0.001
RASGRP4	0.395	0.001
CNDP1	0.395	0.001
LOC100287934	0.395	0.001
MIR3140	0.395	0.001
CPSF4L	0.395	0.001
MAGEA2	0.394	0.001
DNAJC30	0.392	0.001
SNORD134	0.392	0.001
LOC107986361	0.392	0.001
LOC107985034	0.391	0.001
ZNF491	0.39	0.001
AGBL2	0.389	0.001
TTTY14	0.388	0.001
FABP6	0.388	0.001
FABP3	0.388	0.001
MATK	0.387	0.001
ADGRB1	0.387	0.001
CACNB3	0.385	0.001
RHBDL1	0.385	0.001
FAM71F2	0.385	0.001
TAS2R10	0.384	0.001
TMEM100	0.384	0.001
RSPH3	0.384	0.001
CYP2E1	0.384	0.001
RBP1	0.383	0.001
NRN1L	0.382	0.001
LOC653513	0.382	0.001
CHST15	0.382	0.001
KLHDC8B	0.382	0.001
LOC107985930	0.381	0.001
GSTA4	0.38	0.001
UPK2	0.38	0.001
ALDH8A1	0.38	0.001
C1QTNF6	0.38	0.001
PRAMEF17	0.379	0.001
THAP10	0.379	0.001
FITM1	0.379	0.001
EFNA3	0.379	0.001
MLLT11	0.379	0.001
SPON2	0.378	0.001
SNORD116-11	0.378	0.001
LOC107987330	0.378	0.001
SHB	0.378	0.001
TCEANC	0.377	0.001
KLRG1	0.377	0.001
CCDC152	0.376	0.001
UBE2Q2L	0.376	0.001
STPG1	0.376	0.001
FAM219A	0.375	0.001
TFAP2A	0.374	0.001
MIR591	0.374	0.001
CCDC13	0.374	0.001
OR2T11	0.373	0.001
OR2AG2	0.373	0.001
EFCAB8	0.373	0.001
NDUFA4L2	0.372	0.001
RAPGEF4	0.37	0.001
S100A9	0.369	0.001
OR52H1	0.369	0.001
ZGLP1	0.369	0.001
KRT72	0.368	0.001
GHRLOS	0.367	0.001
HGF	0.367	0.001
MIR643	0.366	0.001
NOXRED1	0.366	0.001
CMA1	0.366	0.001
OR2T10	0.365	0.001
C1QTNF3	0.364	0.001
LOC102723885	0.363	0.001
C1QL3	0.363	0.001
ACSBG1	0.362	0.001
RND1	0.361	0.001
LOC399900	0.36	0.001
PAQR6	0.36	0.001
GPR35	0.36	0.001
VHLL	0.359	0.001
H2AFB2	0.359	0.001
WDR66	0.359	0.001
NAP1L2	0.358	0.001
GRHL1	0.358	0.001
DLGAP1-AS1	0.358	0.001
LOC107983969	0.357	0.001
PPP1R14C	0.357	0.001
USP17L11	0.357	0.001
GAD1	0.355	0.001
MIR1248	0.355	0.001
FLJ21408	0.355	0.001
NCR2	0.354	0.001
PROCR	0.354	0.001
JAG2	0.354	0.001
CCDC183	0.352	0.001
BBS12	0.351	0.001
FKSG29	0.351	0.001
CFAP45	0.351	0.001
CTNNA3	0.35	0.001
LOC107984648	0.35	0.001
ZNF135	0.349	0.001
GLT8D2	0.349	0.001
AASS	0.348	0.001
LOC105372308	0.347	0.001
ROBO1	40.012	0.067
KISS1R	0.346	0.001
LCA5	0.345	0.001
TTC36	0.344	0.001
MYOM2	0.343	0.001
SMKR1	0.343	0.001
LOC101927895	0.343	0.001
SAP25	0.343	0.001
CXCL14	0.342	0.001
MAGEA3	0.342	0.001
LINC-PINT	0.341	0.001
LOC107986118	0.34	0.001
CYP2C18	0.34	0.001
RAB9B	0.34	0.001
CABP4	0.34	0.001
SPDYE2B	0.34	0.001
NT5C1B-RDH14	0.339	0.001
XPNPEP2	0.338	0.001
RNU105C	0.338	0.001
HRASLS5	0.338	0.001
REM2	0.338	0.001
GSTM1	0.337	0.001
PLEKHG5	0.337	0.001
FAM78B	0.337	0.001
PLEKHA5	0.337	0.001
PWARSN	0.336	0.001
DSP	0.335	0.001
LTBP2	0.335	0.001
LINC00894	0.335	0.001
LOC100128288	0.334	0.001
XKR8	0.334	0.001
CD24	0.333	0.001
CLSTN2	0.332	0.001
ULK2	0.332	0.001
STXBP1	0.332	0.001
LOC732265	0.331	0.001
CRHR1-IT1	0.331	0.001
UACA	0.331	0.001
FOXD4L6	0.331	0.001
SLC22A1	0.33	0.001
GLCE	0.33	0.001
FOXE3	0.33	0.001
LOC107986477	0.329	0.001
LOC105377826	0.329	0.001
KLK14	0.329	0.001
LOC100505585	0.328	0.001
FZD7	0.328	0.001
HLF	0.328	0.001
CCNJL	0.328	0.001
LINC01032	0.327	0.001
FRG2	0.327	0.001
LOC105371816	0.326	0.001
SPATA21	0.326	0.001
MIR3911	0.326	0.001
LOC107984653	0.326	0.001
LOC105379251	0.326	0.001
SPDYE6	0.325	0.001
SNTG2	0.325	0.001
TRPC1	0.325	0.001
HGD	0.325	0.001
EPHA2	0.324	0.001
GALNT3	0.324	0.001
JAM2	0.324	0.001
LOC105370876	0.324	0.001
ACVR1	0.323	0.001
CSF2RA	0.323	0.001
LOC105373015	0.323	0.001
FAM127B	0.323	0.001
STEAP1B	0.323	0.001
SLC34A3	0.323	0.001
FAM209B	0.322	0.001
GSTO2	0.322	0.001
GGACT	0.322	0.001
TACR1	0.321	0.001
RBMXL2	0.321	0.001
LOC107986286	0.32	0.001
KLRC2	0.32	0.001
NAP1L5	0.32	0.001
ESRRB	0.32	0.001
LOC107986705	0.32	0.001
C20orf197	0.319	0.001
C1QTNF1	0.318	0.001
LOC105375034	0.318	0.001
SPIRE2	0.317	0.001
ADIRF	0.317	0.001
MIR548J	0.317	0.001
ZP2	0.316	0.001
LOC101928208	0.316	0.001
WFDC2	0.315	0.001
YPEL1	0.314	0.001
ALS2CR12	0.313	0.001
PRDM11	0.313	0.001
ERVV-1	0.312	0.001
TTC30A	0.312	0.001
TMIGD1	0.312	0.001
SLC31A2	0.311	0.001
STYK1	0.311	0.001
IL1RL1	0.31	0.001
PDE4C	0.31	0.001
ASTL	0.309	0.001
FLT1	0.308	0.001
SNORA94	0.308	0.001
IDS2	0.307	0.001
LOC105372266	0.307	0.001
IGKV6D-41	0.307	0.001
PCP2	0.306	0.001
APOA1	0.306	0.001
CIART	0.305	0.001
FAM92B	0.305	0.001
SYNPO2	0.304	0.001
LYSMD1	0.303	0.001
CD302	0.303	0.001
FGF11	0.302	0.001
IGHV5-51	0.302	0.001
LOC100129083	0.302	0.001
LOC100506076	0.299	0.001
LOC399715	0.299	0.001
RASL10A	0.299	0.001
LOC105372421	0.299	0.001
GUCA1B	0.298	0.001
GRIK1-AS2	0.298	0.001
OR2T27	0.298	0.001
GRTP1	0.297	0.001
DOCK9	49.32	0.096
NFIL3	0.296	0.001
SNAR-C4	0.296	0.001
HCFC1R1	0.295	0.001
TMPRSS13	0.295	0.001
LOC101929432	0.295	0.001
C6orf58	0.294	0.001
LOC100996756	0.294	0.001
MS4A8	0.294	0.001
PCK1	0.294	0.001
RNA5S9	0.294	0.001
H2AFY2	0.293	0.001
LOC729458	0.293	0.001
PVT1	0.293	0.001
LOC105369578	0.293	0.001
TBL1Y	0.293	0.001
TBC1D8B	0.292	0.001
CPQ	0.292	0.001
SHISA9	0.292	0.001
LOC107985366	0.292	0.001
ATP6AP1L	0.292	0.001
LRP2BP	0.291	0.001
ZNF774	0.29	0.001
USP17L25	0.29	0.001
CRLF2	0.29	0.001
LOC107985339	0.289	0.001
KRT10	0.289	0.001
MYO15B	0.288	0.001
SFTPA1	0.287	0.001
EDN2	0.287	0.001
ERC2	0.287	0.001
LOC101929894	0.287	0.001
C19orf73	0.286	0.001
SLC12A7	0.286	0.001
ARHGAP29	0.286	0.001
OR1N2	0.286	0.001
PRR5-ARHGAP8	0.286	0.001
ERI3-IT1	0.285	0.001
PP7080	0.285	0.001
RGS20	0.285	0.001
LOC100996573	0.285	0.001
IL27	0.284	0.001
ZNF213-AS1	0.284	0.001
ZC2HC1B	0.284	0.001
CHST3	0.283	0.001
FAM106B	0.283	0.001
FGF17	0.283	0.001
ZNF233	0.282	0.001
RSPH10B2	0.282	0.001
TICAM2	0.282	0.001
TMEM231	0.282	0.001
SLFNL1-AS1	0.281	0.001
ARHGAP32	0.281	0.001
ARHGAP23	0.281	0.001
LRRC75B	0.281	0.001
LOC107987340	0.28	0.001
GAL3ST4	0.28	0.001
SNORA11D	0.28	0.001
CCDC107	0.28	0.001
ADPRHL1	0.279	0.001
SAMD12	0.279	0.001
PRAM1	0.279	0.001
C9orf106	0.279	0.001
GS1-259H13.2	0.278	0.001
IGHG1	738.989	1.532
DNAJC12	0.277	0.001
LOC100130298	0.277	0.001
LOC115110	0.277	0.001
LOC100288562	0.276	0.001
LOC101928020	0.276	0.001
AEBP1	0.276	0.001
HHIPL2	0.276	0.001
ZNF728	0.276	0.001
GNMT	0.276	0.001
NBPF6	0.276	0.001
CFAP53	0.276	0.001
BMP6	0.276	0.001
ANKRD65	0.276	0.001
WBP2NL	0.276	0.001
POU5F1B	0.276	0.001
TTC28-AS1	0.275	0.001
FAM74A6	0.275	0.001
RARRES2	0.275	0.001
SOX5	0.274	0.001
GPR146	0.274	0.001
C15orf61	0.274	0.001
SHF	0.274	0.001
FAM215A	0.273	0.001
STARD7-AS1	0.272	0.001
RASSF1-AS1	0.27	0.001
COL4A6	0.269	0.001
ADCY9	0.269	0.001
ACACB	0.268	0.001
ARFGEF3	0.268	0.001
SATB1	0.268	0.001
ZNF205	0.268	0.001
LAMC3	0.268	0.001
EPHB6	0.268	0.001
LOC107985688	0.268	0.001
BMP1	0.268	0.001
LOC100506071	0.268	0.001
USP17L22	0.268	0.001
RIN1	0.267	0.001
C8orf44-SGK3	0.267	0.001
KRTAP5-3	0.267	0.001
PADI4	0.267	0.001
BAIAP2L2	0.267	0.001
LOC105373277	0.267	0.001
ULBP2	0.267	0.001
MLC1	0.266	0.001
AMZ1	0.266	0.001
KHDC1	0.266	0.001
C1orf21	0.265	0.001
RASGRF2	0.265	0.001
CLCN2	0.265	0.001
BTG4	0.264	0.001
AMIGO1	0.264	0.001
CRABP1	0.264	0.001
LOC105379276	0.264	0.001
LOC653160	0.264	0.001
LOC107987347	0.263	0.001
GP6	0.263	0.001
SNORA70E	0.263	0.001
CHRNA10	0.263	0.001
LOC107984681	0.263	0.001
RNF212	0.262	0.001
COL18A1	0.262	0.001
SEPN1	0.26	0.001
DMBT1	0.26	0.001
HSF2BP	0.26	0.001
IGHG3	69.394	0.155
AFAP1L1	0.258	0.001
EPHX4	0.258	0.001
MIR320B2	0.257	0.001
LOC107985010	0.257	0.001
CCND1	0.257	0.001
EFEMP1	0.257	0.001
LOC728323	0.256	0.001
DDC	0.256	0.001
LOC101928059	0.256	0.001
LDHAL6B	0.255	0.001
COX4I2	0.255	0.001
SCX	0.254	0.001
LOC102724679	0.254	0.001
MAGIX	0.254	0.001
EPHA4	0.254	0.001
LOC102724427	0.254	0.001
LOC107984808	0.254	0.001
LOC105372319	0.254	0.001
LOC284581	0.254	0.001
DAW1	0.254	0.001
HEXIM2	0.253	0.001
IL12RB2	28.601	0.065
HEY2	0.253	0.001
LOC105372948	0.252	0.001
PXT1	0.252	0.001
IMPG2	0.251	0.001
TFAP2E	0.251	0.001
EIF5A2	0.25	0.001
LOC101927846	0.25	0.001
LOC105374711	0.248	0.001
HCG27	0.248	0.001
OCSTAMP	0.248	0.001
CLEC11A	0.247	0.001
C12orf74	0.246	0.001
RSPH4A	0.246	0.001
B3GLCT	0.246	0.001
NEURL2	0.245	0.001
FCRL4	0.245	0.001
LOC107986331	0.245	0.001
MRGPRG	0.245	0.001
SLC2A9	0.245	0.001
C15orf62	0.245	0.001
RNF223	0.245	0.001
ENAH	0.244	0.001
GGTLC1	0.244	0.001
HYAL3	0.243	0.001
LOC107985220	0.243	0.001
MIR22HG	0.242	0.001
SYDE2	0.241	0.001
KLRC1	0.241	0.001
LOC151174	0.24	0.001
WNK4	0.24	0.001
ATP2A1	0.24	0.001
NMU	0.24	0.001
FOLR1	0.239	0.001
SOX13	0.239	0.001
ALPP	0.238	0.001
YPEL2	0.238	0.001
GNG10	0.238	0.001
RAB19	0.237	0.001
MSANTD1	0.237	0.001
LOC105376154	0.236	0.001
LOC105374838	0.236	0.001
LOC102723878	0.236	0.001
HCAR3	0.236	0.001
LOC441242	0.236	0.001
HEATR9	0.235	0.001
VWA5B1	0.235	0.001
MUC4	0.234	0.001
PTN	0.234	0.001
SYNE4	0.234	0.001
ACOT11	0.233	0.001
C5AR2	0.233	0.001
TSHR	0.233	0.001
IL17RE	0.233	0.001
LOC285097	0.233	0.001
HSD17B3	0.232	0.001
LOC101927815	0.232	0.001
TMEM65	0.232	0.001
CFD	0.232	0.001
PTGS1	0.231	0.001
NRXN3	2.968	0.007
C17orf107	0.23	0.001
EEF1A2	0.23	0.001
LOC101929058	0.23	0.001
POTEC	0.23	0.001
PPP1R27	0.229	0.001
SCGB3A1	0.229	0.001
GAP43	0.229	0.001
LOC100507670	0.228	0.001
LRRC17	0.228	0.001
LOC105379177	0.228	0.001
LOC107987401	0.227	0.001
CCDC153	0.227	0.001
SLC34A1	0.227	0.001
CMYA5	0.227	0.001
THBS4	0.227	0.001
KCNA1	0.227	0.001
MMP11	0.226	0.001
CALN1	0.226	0.001
KIAA1462	0.226	0.001
MIAT	0.225	0.001
PRR4	0.225	0.001
LOC105369771	0.225	0.001
SERPINE2	0.225	0.001
NEURL3	0.224	0.001
PLCH2	0.224	0.001
ASIC1	0.224	0.001
LOC105379566	0.224	0.001
SLC4A5	0.224	0.001
SFN	0.224	0.001
SLC14A2	0.224	0.001
CAPS2	0.223	0.001
CATSPER3	0.223	0.001
USP17L26	0.223	0.001
CA3	0.223	0.001
FRAT1	0.223	0.001
OR2T34	0.223	0.001
LOC105372648	0.223	0.001
ATP8B4	0.223	0.001
ACTRT3	0.223	0.001
TMPRSS5	0.222	0.001
C3orf52	0.222	0.001
KCNH2	0.222	0.001
CPA5	0.222	0.001
FOXC1	0.222	0.001
MSRB3	0.222	0.001
ZNF157	0.222	0.001
SND1-IT1	0.221	0.001
PLBD1	0.221	0.001
LOC284454	0.22	0.001
MUC1	0.22	0.001
CLCF1	0.22	0.001
CDC42EP2	0.22	0.001
ADAMTS10	0.22	0.001
LOC105372458	0.218	0.001
S100A14	0.218	0.001
TRPV3	0.218	0.001
TM4SF1	0.218	0.001
PIGBOS1	0.218	0.001
SKOR1	0.218	0.001
ICOS	0.218	0.001
CCDC39	0.218	0.001
ANKRD7	0.218	0.001
FAM234B	0.218	0.001
RNF17	0.218	0.001
LOC101927393	0.218	0.001
TRAV26-2	0.217	0.001
ITGA8	0.217	0.001
NR2F2-AS1	0.217	0.001
2021-09-05	0.217	0.001
P2RY4	0.216	0.001
LOC107984017	0.216	0.001
LOC107985315	0.215	0.001
PLEKHN1	0.215	0.001
FUT5	0.214	0.001
LOC107984843	0.214	0.001
LOC102723525	0.214	0.001
SV2B	0.213	0.001
MPZ	0.213	0.001
LOC100128242	0.213	0.001
CABYR	0.213	0.001
AFAP1L2	14.055	0.038
IGF1R	0.212	0.001
HHLA2	0.212	0.001
CDKL3	0.212	0.001
LOC107985283	0.211	0.001
CADM3	0.211	0.001
OPN1MW2	0.21	0.001
TEAD4	0.21	0.001
AQP9	0.21	0.001
REEP2	0.209	0.001
LOC107987269	0.209	0.001
HBM	0.209	0.001
CATSPERG	0.209	0.001
DCAF4L1	0.208	0.001
LOC101929322	0.208	0.001
TYRO3	0.208	0.001
USHBP1	0.208	0.001
IGKV6-21	0.208	0.001
LOC107986798	0.208	0.001
LOC102723724	0.207	0.001
LOC105378372	0.207	0.001
RNF144A	0.207	0.001
C1orf162	0.206	0.001
LOC101928953	0.206	0.001
ANO3	0.206	0.001
SULF1	0.206	0.001
ZNF429	25.325	0.071
TRERF1	0.206	0.001
FSD1	0.205	0.001
MBD3L5	0.205	0.001
MBD3L3	0.205	0.001
LINC01590	0.205	0.001
PNPLA3	0.205	0.001
DPYSL4	0.205	0.001
CTRC	0.204	0.001
C17orf50	0.204	0.001
LOC105375421	0.204	0.001
LOC107984974	0.204	0.001
KANSL1-AS1	0.204	0.001
LOC105379428	0.204	0.001
LOC101928043	0.204	0.001
CD200R1L	0.203	0.001
LOC105372833	0.203	0.001
ZNF112	0.203	0.001
MBLAC1	0.203	0.001
LOC102724532	0.203	0.001
MYBPC2	0.202	0.001
PTGES2-AS1	0.202	0.001
2021-03-02	0.202	0.001
SBF2	0.202	0.001
OSBPL6	0.202	0.001
TBC1D16	0.201	0.001
NUTM2B-AS1	0.201	0.001
IGHV1-58	0.201	0.001
CUEDC1	0.201	0.001
BMP10	0.201	0.001
MYH15	0.201	0.001
LOC101928255	0.201	0.001
RELL2	0.201	0.001
OVOL1	0.201	0.001
USP17L21	0.201	0.001
IGLV2-8	0.201	0.001
PANX2	0.201	0.001
VSX2	0.201	0.001
PITPNM2	0.201	0.001
MILR1	0.2	0.001
RSPH6A	0.2	0.001
LANCL3	0.2	0.001
DRC7	0.2	0.001
TMEM240	0.2	0.001
DRAXIN	0.2	0.001
C19orf57	0.199	0.001
LOC100132356	0.199	0.001
KLHDC1	0.198	0.001
PABPN1L	0.198	0.001
TGM4	0.198	0.001
STARD6	0.198	0.001
TRAM1L1	0.198	0.001
SLC25A2	0.198	0.001
PITPNM3	0.198	0.001
ZDHHC15	0.198	0.001
OLFML2A	0.198	0.001
MYCL	0.197	0.001
COL5A1	0.197	0.001
SLC6A3	0.197	0.001
LOC101927178	0.197	0.001
LOC283683	0.197	0.001
MMP21	0.196	0.001
IGKV2D-40	0.196	0.001
LY6G5C	0.196	0.001
ANGPTL4	0.196	0.001
IGLV4-60	0.195	0.001
PLCD3	0.195	0.001
LOC107986566	0.194	0.001
SLC35G6	0.194	0.001
ANO7P1	0.194	0.001
LOC101928707	0.194	0.001
MTUS1	0.194	0.001
CARMIL3	0.193	0.001
INHBE	0.193	0.001
RAPH1	0.193	0.001
C11orf94	0.193	0.001
PCOLCE2	0.192	0.001
LOC107986078	0.192	0.001
LOC105371030	0.192	0.001
MAN1C1	0.192	0.001
TSPAN11	0.192	0.001
NEK11	0.191	0.001
ZDHHC1	0.191	0.001
MATN2	0.19	0.001
GPR135	0.19	0.001
GXYLT2	0.19	0.001
DNAJC27	0.19	0.001
LOC107986589	0.189	0.001
ZNF208	4.569	0.014
LOC105369361	0.189	0.001
GPR19	0.189	0.001
LOC105378620	0.188	0.001
TLR5	0.188	0.001
HSF5	0.187	0.001
MYH6	0.187	0.001
LOC100128398	0.187	0.001
KIAA1107	0.187	0.001
TEKT5	0.186	0.001
ETV2	0.186	0.001
[truncated: 3,470 more rows]

## Sheet: Nuclear lysis RIP
Name	M_18_3193_GM-B9N - linear total RPKM	M_18_3194_ID-B9N - linear total RPKM
IGLJ3	232.21	0.001
IGLJ2	215.791	0.001
IGLV3-19	173.04	0.001
MIR3064	126.592	0.001
IL32	113.751	0.001
IL1R2	112.053	0.001
MIR1233-2	103.986	0.001
MIR1233-1	94.533	0.001
MIR7113	67.91	0.001
NDUFA3	67.693	0.001
IGHD3-22	64.213	0.001
AFAP1L2	58.433	0.001
SYPL2	57.759	0.001
MIR6515	56.733	0.001
IGKJ5	53.948	0.001
HCK	53.235	0.001
IGHV1-3	53.024	0.001
TESC	51.82	0.001
ATF5	47.173	0.001
IL12RB2	46.63	0.001
MIR616	43.215	0.001
SNORD116-4	41.231	0.001
SNORD116-18	40.457	0.001
IFITM2	40.061	0.001
BCAS1	39.954	0.001
IGKJ3	35.965	0.001
PDE9A	35.763	0.001
RABAC1	35.621	0.001
TBC1D30	35.547	0.001
CXCL9	34.505	0.001
AKR1C1	34.265	0.001
DTX1	32.262	0.001
AFF3	29.976	0.001
HMSD	29.271	0.001
MIR6505	29.003	0.001
POLR2I	28.138	0.001
FRMPD2	27.464	0.001
MIR142	27.127	0.001
CREB3L1	26.835	0.001
IGHV1-46	26.428	0.001
MIR6894	25.997	0.001
SNORD104	25.625	0.001
MIR1181	25.466	0.001
MIR8085	25.466	0.001
NDUFS8	25.205	0.001
MIR4539	24.309	0.001
S100A4	23.788	0.001
MIR6859-4	23.252	0.001
MIR365A	23.252	0.001
PERP	23.176	0.001
NDRG1	22.178	0.001
MIR548E	21.608	0.001
COQ4	21.567	0.001
SIRPG	21.134	0.001
IGLV5-52	21.072	0.001
SAMD10	21.062	0.001
MIR4751	21.045	0.001
MIR614	20.668	0.001
SNORD139	20.527	0.001
SCARNA21	20.238	0.001
ATP6V0C	20.124	0.001
ACOXL	19.465	0.001
FAM101B	19.148	0.001
MIR27A	19.035	0.001
MIR24-2	18.907	0.001
CLIC2	18.888	0.001
HAVCR2	18.626	0.001
LOC100289561	18.503	0.001
ZNF593	18.399	0.001
MIR342	18.085	0.001
IL18BP	17.861	0.001
SNORD82	17.826	0.001
LBHD1	17.782	0.001
THY1	17.606	0.001
INO80B	17.418	0.001
SNORD81	17.273	0.001
MIR941-1	16.793	0.001
MIR421	16.793	0.001
SNORD36B	16.738	0.001
SNORD48	16.712	0.001
UPB1	16.343	0.001
MIR5004	16.206	0.001
MIR1200	16.206	0.001
MIR590	16.206	0.001
MIR4538	16.206	0.001
WFS1	16.052	0.001
PDK2	15.97	0.001
PRKRIP1	15.499	0.001
ST3GAL6	15.353	0.001
SNORD116-14	15.171	0.001
INO80C	15.007	0.001
GIMAP5	14.962	0.001
AK1	14.855	0.001
SCARF1	14.838	0.001
UBD	14.796	0.001
IGHV1-24	14.729	0.001
SNORD47	14.662	0.001
SMARCA1	14.583	0.001
LOC100129697	14.544	0.001
MAP3K7CL	14.178	0.001
ZYG11A	14.176	0.001
SNORD73A	14.17	0.001
IGHV7-81	14.056	0.001
IGHV2-5	22881.7	1.953
RAI14	13.952	0.001
NME3	13.7	0.001
FAM171A1	13.571	0.001
MIR138-1	13.505	0.001
MIR4537	13.505	0.001
GSTM2	13.205	0.001
STRA6	13.072	0.001
MUC20	12.972	0.001
SNORD50B	12.972	0.001
IGHV1-18	12.961	0.001
NKIRAS2	12.942	0.001
MIR6840	12.942	0.001
TFPI2	12.916	0.001
RAB27A	12.848	0.001
IGHV2-26	12.78	0.001
AKR1C2	12.672	0.001
GHR	12.617	0.001
H1FX	12.402	0.001
MRPL33	12.284	0.001
KRTAP5-8	12.274	0.001
MIR106B	12.154	0.001
TCTA	12.094	0.001
SNORD31	11.797	0.001
SMAD1	11.795	0.001
SNORD49B	11.76	0.001
MIR6859-2	11.626	0.001
SH3BGRL3	11.589	0.001
DLL4	11.491	0.001
SNORD26	11.488	0.001
IGHV2-70D	11.453	0.001
CCL19	11.404	0.001
SNORD58B	11.254	0.001
SNORD116-15	11.062	0.001
DNAH17	11.054	0.001
FLVCR2	11.049	0.001
SNORD45C	11.046	0.001
SNORD116-5	11.027	0.001
TRAJ16	10.894	0.001
MIR6731	10.804	0.001
MIR6755	10.804	0.001
MIR6802	10.804	0.001
SNORD110	10.696	0.001
EFNA1	10.673	0.001
GNA15	10.564	0.001
SRGAP1	10.537	0.001
ITGAX	10.472	0.001
S100A6	10.448	0.001
DNAH8	10.426	0.001
CDKN2A	10.364	0.001
C9orf85	10.359	0.001
MIR589	10.354	0.001
MIR197	10.334	0.001
SNORD36A	10.316	0.001
GPAT2	10.237	0.001
IGHV1-45	10.184	0.001
RAP1GAP2	10.109	0.001
NR2C1	10.104	0.001
DPF3	10.083	0.001
TUSC2	10.082	0.001
TRAJ27	10.071	0.001
KCNMB1	10.007	0.001
C1orf21	9.985	0.001
MIR1291	9.903	0.001
SNORD4A	9.903	0.001
C18orf32	9.775	0.001
SLC41A1	9.692	0.001
SNORD35A	9.673	0.001
STARD10	9.598	0.001
MIR374B	9.453	0.001
SNORD21	9.382	0.001
ASB2	9.264	0.001
SNORD116-8	9.189	0.001
CXCL10	9.103	0.001
IGHV3-30	9.09	0.001
SNORD68	9.078	0.001
CPA4	9.059	0.001
MIR6859-3	9.042	0.001
LOC107986563	9.008	0.001
VCAM1	8.948	0.001
HCST	8.947	0.001
POP7	8.92	0.001
TNFRSF19	8.859	0.001
SNORD116-24	8.85	0.001
OVCA2	8.774	0.001
CCL17	8.773	0.001
BANK1	8.606	0.001
SNORD116-3	8.576	0.001
MIR6891	8.489	0.001
TVP23A	8.451	0.001
CCDC159	8.433	0.001
CNKSR1	8.406	0.001
NRXN3	8.359	0.001
LEF1	8.29	0.001
TIGIT	8.267	0.001
ORAOV1	8.253	0.001
FERMT2	8.186	0.001
IL11RA	8.113	0.001
MIR4420	8.103	0.001
MIR26A2	8.103	0.001
FSTL3	8.028	0.001
WWOX	8.001	0.001
MIR3916	7.999	0.001
SNORD59B	7.923	0.001
TPM1	7.869	0.001
GIMAP7	7.864	0.001
SNORD57	7.84	0.001
CLYBL	7.836	0.001
TACSTD2	7.825	0.001
ZNF711	7.813	0.001
RING1	7.811	0.001
C18orf21	7.766	0.001
MIR6837	7.751	0.001
MIR5090	7.751	0.001
TRAJ43	7.703	0.001
ECHDC2	7.647	0.001
TSPAN15	7.637	0.001
SPATA31D1	7.531	0.001
SNORD50A	7.527	0.001
CXCL14	7.516	0.001
CRYGS	7.469	0.001
IGKV1-16	7.449	0.001
TPM2	7.447	0.001
SNORD36C	7.428	0.001
MIR637	7.428	0.001
PTRH2	7.414	0.001
TNFSF4	7.365	0.001
SNORD116-9	7.351	0.001
RFXAP	7.328	0.001
SNORD5	7.326	0.001
PRICKLE2	7.312	0.001
WFDC2	7.289	0.001
SNORD116-23	7.27	0.001
CCL1	7.249	0.001
ITGA5	7.244	0.001
C12orf73	7.233	0.001
PVR	7.22	0.001
MRPS12	7.196	0.001
PLGLB2	7.147	0.001
MIR6797	7.13	0.001
GTSF1	7.081	0.001
MIR6752	7.074	0.001
PLGLB1	7.045	0.001
TSPAN7	7.012	0.001
HSF4	7.011	0.001
EVC2	7.01	0.001
ZNF154	7	0.001
AIF1	6.984	0.001
CHCHD6	6.94	0.001
NMNAT2	6.905	0.001
S100A13	6.902	0.001
ZAP70	6.81	0.001
IFT46	6.722	0.001
DYNLT1	6.708	0.001
MYL9	6.698	0.001
ADIRF	6.688	0.001
SNORA71C	6.674	0.001
CLEC2B	6.668	0.001
COX14	6.659	0.001
EMX1	6.639	0.001
OR2T2	6.582	0.001
AMY1B	6.577	0.001
HILPDA	6.499	0.001
MIR4707	6.459	0.001
SNN	6.382	0.001
TXNDC9	6.37	0.001
SAA2	6.364	0.001
ALKBH7	6.345	0.001
SLC9A2	6.298	0.001
CLDN16	6.279	0.001
UBE2D4	6.24	0.001
SYN1	6.222	0.001
WARS2	6.186	0.001
NDUFC1	6.174	0.001
RITA1	6.164	0.001
PTGER4	6.146	0.001
PODXL2	6.145	0.001
LMO3	6.082	0.001
CHCHD1	6.075	0.001
ZNF577	6.074	0.001
TIAM2	5.999	0.001
RAB15	5.985	0.001
SNORD29	5.942	0.001
SNORD12	5.942	0.001
CCND1	5.922	0.001
SNORD38A	5.858	0.001
PSTPIP1	5.846	0.001
COL6A1	5.832	0.001
ANAPC13	5.81	0.001
PDGFA	5.81	0.001
CTSK	5.792	0.001
SPIN3	5.778	0.001
RNASE6	5.772	0.001
AKT1S1	5.756	0.001
ADGRG2	5.756	0.001
MYL5	5.71	0.001
MIR553	5.659	0.001
MIR1207	5.659	0.001
MIR5006	5.659	0.001
SLC23A1	5.643	0.001
SYNPO2	5.637	0.001
ZSCAN18	5.626	0.001
TRGV5	5.623	0.001
TMX2	5.579	0.001
SNORD59A	5.546	0.001
TMEM39B	5.536	0.001
MIR5196	5.531	0.001
CCDC191	5.506	0.001
PRH2	5.456	0.001
SNORD83B	5.431	0.001
MIR1296	5.402	0.001
MIR6764	5.402	0.001
MIR499B	5.402	0.001
MIR33A	5.402	0.001
MIR1249	5.402	0.001
MIR766	5.402	0.001
ALKBH6	5.387	0.001
ESAM	5.349	0.001
MIR425	5.284	0.001
MIR7-1	5.284	0.001
TCTN2	5.262	0.001
HDGFRP3	5.261	0.001
WDR83	5.258	0.001
NME8	5.179	0.001
C1orf122	5.175	0.001
MIR5087	5.167	0.001
MIR6835	5.167	0.001
MIR339	5.167	0.001
MIR4709	5.167	0.001
MIR636	5.167	0.001
STARD5	5.159	0.001
CLN5	5.146	0.001
PHKA2-AS1	5.135	0.001
STAP2	5.12	0.001
APOBEC3H	5.118	0.001
SNORD2	5.093	0.001
SNORD19	5.082	0.001
SNORD45B	5.021	0.001
HYLS1	5.018	0.001
TEAD1	4.987	0.001
CD72	4.986	0.001
SNORD74	4.952	0.001
UBASH3A	4.947	0.001
EVC	143.44	0.035
CENPV	4.934	0.001
MFSD8	4.929	0.001
CRY1	4.925	0.001
ZNF576	4.923	0.001
MAGI1	4.919	0.001
SNORD116-1	4.901	0.001
SNORD18C	4.878	0.001
SH3PXD2B	4.844	0.001
KRT7	4.839	0.001
ABCG1	4.82	0.001
BMP8B	4.811	0.001
SHB	4.777	0.001
VMAC	4.719	0.001
LOC107987221	4.705	0.001
PCYOX1L	4.693	0.001
LOC105371312	4.675	0.001
TRBC2	4.668	0.001
EMC7	4.646	0.001
TEKT4	4.63	0.001
SPA17	4.626	0.001
SPECC1L	4.588	0.001
TUFT1	4.573	0.001
CLIP3	4.554	0.001
GEMIN8	4.547	0.001
SNAPC5	4.502	0.001
ARL16	4.502	0.001
MT1X	4.473	0.001
PYROXD2	4.445	0.001
NPEPL1	4.44	0.001
LATS2	4.44	0.001
STRIP2	4.414	0.001
AFAP1	4.412	0.001
ATP6AP1L	4.372	0.001
CD200R1	4.352	0.001
SFXN5	4.341	0.001
CLCN1	4.34	0.001
TRAJ21	4.322	0.001
JPH4	4.314	0.001
PPM1L	4.314	0.001
LAYN	4.306	0.001
WWTR1	4.297	0.001
TDRKH	4.296	0.001
MOXD1	4.29	0.001
C19orf38	4.287	0.001
GIPC1	4.282	0.001
PCTP	4.282	0.001
TRAF6	4.258	0.001
CEL	4.252	0.001
SLIT1	4.252	0.001
LZTFL1	4.251	0.001
EEF1A2	4.247	0.001
SNORD95	4.244	0.001
MIR3648-1	4.244	0.001
KCTD7	4.242	0.001
DAB2IP	4.227	0.001
IL9R	4.218	0.001
BDH2	4.209	0.001
KRT81	4.208	0.001
HTR6	4.199	0.001
TPRKB	4.197	0.001
SMIM11B	4.196	0.001
IGSF9B	4.184	0.001
FADS3	4.177	0.001
AVEN	4.168	0.001
LCE1B	4.161	0.001
FABP3	4.158	0.001
DBP	4.156	0.001
TCEAL1	4.147	0.001
PRKCZ	4.13	0.001
POTEB3	4.13	0.001
SNORD133	4.126	0.001
AKIP1	4.095	0.001
FDX1L	4.078	0.001
TNNT3	4.065	0.001
GP1BA	4.065	0.001
TMEM208	4.058	0.001
PPP1R14C	4.057	0.001
CADM3	4.054	0.001
MIR186	4.051	0.001
MIR7111	4.051	0.001
MIR6516	4.051	0.001
ENTHD2	4.043	0.001
VWA5A	4.042	0.001
SNHG4	4.038	0.001
ZNF446	4.015	0.001
ZNF705E	4.014	0.001
OR2V1	4.012	0.001
LOC107985277	4.004	0.001
STOML1	4.003	0.001
TRIM34	3.984	0.001
KCTD17	3.978	0.001
TCEB1	3.972	0.001
SNORD24	3.961	0.001
TRAJ12	3.961	0.001
SCX	3.922	0.001
LOC102724135	3.922	0.001
PAM16	3.891	0.001
FAM189A1	3.859	0.001
LINC00969	3.856	0.001
GPD1L	3.854	0.001
CYB5R1	3.851	0.001
GRIK4	3.833	0.001
CKMT1A	3.827	0.001
RALGPS2	3.818	0.001
TCN2	3.818	0.001
NEIL1	3.806	0.001
TTC8	3.803	0.001
CEACAM1	3.8	0.001
SNORA33	3.798	0.001
ADCY1	3.793	0.001
WHRN	3.791	0.001
IGHV1-69D	3.787	0.001
SNORD49A	3.766	0.001
RABIF	3.754	0.001
CASQ1	3.742	0.001
SLC29A2	3.736	0.001
ING2	3.736	0.001
ARHGAP44	3.729	0.001
CBY1	3.728	0.001
TMEM191C	3.728	0.001
LRRC57	3.725	0.001
PDZD11	3.721	0.001
ANXA8L1	3.714	0.001
MIR7706	3.714	0.001
IGLV6-57	3.703	0.001
ZNF408	3.695	0.001
MIA-RAB4B	3.689	0.001
TMPRSS3	3.656	0.001
YIPF1	3.649	0.001
METTL1	3.645	0.001
BIK	3.629	0.001
CYB5R2	3.626	0.001
MEGF6	3.619	0.001
IL6	3.619	0.001
RNASEK	3.617	0.001
TRAJ42	3.601	0.001
FKBPL	3.594	0.001
PPP1R13B	3.593	0.001
CCDC150	3.592	0.001
WDYHV1	3.578	0.001
MOCS2	3.576	0.001
LOC107987001	3.57	0.001
RHOB	3.569	0.001
FAAH	3.569	0.001
MIR1292	3.565	0.001
ACP6	3.563	0.001
NT5M	3.562	0.001
BLZF1	3.562	0.001
TACR1	3.555	0.001
DTWD1	3.542	0.001
COQ10A	3.517	0.001
DNM1	3.517	0.001
CGNL1	3.51	0.001
GAS6	3.5	0.001
RPP38	3.487	0.001
LENG1	3.476	0.001
ADAM23	3.472	0.001
PTS	3.459	0.001
USP35	3.442	0.001
ANKRD16	3.441	0.001
NKIRAS1	3.438	0.001
HSBP1L1	3.433	0.001
ERMN	3.414	0.001
FAM98C	3.395	0.001
PDCD2L	3.393	0.001
PIGU	3.384	0.001
CETN2	3.377	0.001
MT1F	3.354	0.001
CPNE2	3.346	0.001
APLF	3.346	0.001
SETD7	3.343	0.001
ZNF284	3.335	0.001
EIF4EBP1	3.329	0.001
CYP2D6	3.318	0.001
KRT17	3.294	0.001
DLC1	3.282	0.001
NENF	3.279	0.001
IL18RAP	3.272	0.001
VANGL2	3.263	0.001
SNORD101	3.256	0.001
ASMTL-AS1	3.247	0.001
CCDC112	3.217	0.001
FAM216A	3.217	0.001
SNORD93	3.212	0.001
CD28	3.191	0.001
DDAH2	3.186	0.001
DNAJC24	3.17	0.001
TRNL1	3.169	0.001
NXT1	3.161	0.001
RMDN2	3.147	0.001
CEACAM21	3.141	0.001
SORT1	3.14	0.001
TRAJ31	3.127	0.001
KRT86	3.126	0.001
OGDHL	3.119	0.001
TNFRSF25	3.088	0.001
RBM20	3.067	0.001
GIMAP1	3.065	0.001
OLFML2A	3.064	0.001
FFAR2	3.052	0.001
TCTEX1D2	3.047	0.001
GDF15	3.045	0.001
B4GALT7	3.019	0.001
SNAPIN	3.019	0.001
OAT	3.006	0.001
SYNPO2L	2.995	0.001
CHCHD5	2.99	0.001
LARP6	2.98	0.001
SLC7A2	2.979	0.001
MIR591	2.971	0.001
TRAJ19	2.971	0.001
MIR6793	2.971	0.001
TMEM117	2.967	0.001
RFNG	2.953	0.001
CCR10	2.946	0.001
DNAJA4	2.946	0.001
IGHG3	200.576	0.081
ZNF34	2.933	0.001
TMEM242	2.929	0.001
OAF	2.928	0.001
RHEBL1	2.927	0.001
TRAJ9	2.922	0.001
RASGEF1B	2.903	0.001
IL13	2.897	0.001
CCDC24	2.89	0.001
SWI5	2.889	0.001
BCL6	2.885	0.001
SPAG4	2.883	0.001
GJB2	2.879	0.001
TRAJ6	2.875	0.001
PIGH	2.857	0.001
LOC100288966	2.856	0.001
TRGV4	2.854	0.001
SMOC1	2.852	0.001
TNIP3	2.851	0.001
CDKN2B	2.85	0.001
SNORD116-13	2.845	0.001
FRMD6	2.843	0.001
GCGR	2.84	0.001
MIR6739	2.83	0.001
SNORD11	2.83	0.001
MIR6824	2.83	0.001
MIR3918	2.83	0.001
TRAJ23	2.83	0.001
BACH2	2.826	0.001
BTBD19	2.824	0.001
SLC8B1	2.82	0.001
LHFP	2.808	0.001
EXOC6B	2.804	0.001
METAP1D	2.803	0.001
RUNX2	2.803	0.001
H2AFY2	2.788	0.001
WBP1	2.781	0.001
U2AF1L4	2.769	0.001
SMUG1	2.768	0.001
MIR130B	2.765	0.001
ANKS3	2.763	0.001
CDYL2	2.759	0.001
CYB561	2.749	0.001
ATP23	2.742	0.001
H2AFB2	2.732	0.001
TNFSF14	2.728	0.001
ELMO3	2.725	0.001
COLQ	2.716	0.001
RRAS	2.713	0.001
LOC102723692	2.705	0.001
MIR429	2.701	0.001
MIR937	2.701	0.001
MIR491	2.701	0.001
MIR4673	2.701	0.001
MIR6753	2.701	0.001
MIR1304	2.701	0.001
MIR141	2.701	0.001
TRAJ45	2.701	0.001
MIR193B	2.701	0.001
SNORD35B	2.701	0.001
MIR6807	2.701	0.001
POTED	2.688	0.001
TRGV3	2.686	0.001
LST1	2.682	0.001
LY96	2.67	0.001
AMY1C	2.669	0.001
TXK	2.661	0.001
RIPK3	2.652	0.001
ZNF200	2.649	0.001
CCDC34	2.645	0.001
STAT4	2.64	0.001
RTN2	2.639	0.001
CDPF1	2.639	0.001
SMIM20	2.622	0.001
EFCAB11	2.62	0.001
COL4A3	2.605	0.001
HINT3	2.598	0.001
TOX	2.593	0.001
C20orf196	2.584	0.001
MIR6859-1	2.584	0.001
MIR4742	2.584	0.001
MIR7705	2.584	0.001
MIR1270	2.584	0.001
BPHL	2.579	0.001
SNCG	2.573	0.001
MRPL55	2.572	0.001
TMEM237	2.568	0.001
CSF3	2.568	0.001
FAM229B	2.568	0.001
TTN-AS1	2.556	0.001
CISD3	2.553	0.001
GATSL3	2.551	0.001
C22orf29	2.55	0.001
PLPP6	2.543	0.001
CTRL	2.541	0.001
USP17L20	2.536	0.001
CFAP70	2.535	0.001
NRBP2	2.534	0.001
ZNF787	2.534	0.001
RENBP	2.522	0.001
NPDC1	2.521	0.001
B4GALNT3	2.518	0.001
RNF166	2.511	0.001
PLEKHG6	2.505	0.001
EBLN2	2.503	0.001
LAMB3	2.501	0.001
APOM	2.5	0.001
IL12B	2.498	0.001
EFNB1	2.483	0.001
SPAG16	2.481	0.001
FBXO32	2.481	0.001
MIR619	2.476	0.001
TRAJ26	2.476	0.001
MIR3687-2	2.476	0.001
TBC1D19	2.457	0.001
THAP1	2.453	0.001
APOD	2.45	0.001
PROCA1	2.437	0.001
HDHD3	2.437	0.001
SNORD86	2.418	0.001
SNORD4B	2.409	0.001
SNORD1A	2.409	0.001
LOC107987075	2.407	0.001
RPS28	2.405	0.001
ACVR1B	2.385	0.001
MAMDC4	2.384	0.001
GPC5	2.377	0.001
TRGJ1	2.377	0.001
MYOZ1	2.377	0.001
DEXI	2.373	0.001
FBXL12	2.364	0.001
SDHAF3	2.358	0.001
TRAJ44	2.358	0.001
GPR153	2.357	0.001
CCL20	2.348	0.001
SYNM	2.334	0.001
FAM105A	2.333	0.001
SERPINB2	2.333	0.001
PGF	2.331	0.001
C19orf25	2.331	0.001
UQCC3	2.318	0.001
LTB4R2	2.317	0.001
ATP13A4	2.314	0.001
SNORD12B	2.308	0.001
C7orf55	2.303	0.001
TEF	2.302	0.001
COL11A2	2.297	0.001
ZSCAN21	2.296	0.001
FOXD4	2.296	0.001
ITIH4	2.287	0.001
MLLT11	2.285	0.001
CALD1	2.282	0.001
PC	2.28	0.001
LRRC23	2.26	0.001
BBS5	2.259	0.001
LOC101927572	2.257	0.001
SNHG15	2.257	0.001
CAMK2N1	2.256	0.001
ARV1	2.253	0.001
SNORD34	2.251	0.001
STRA13	2.245	0.001
ZFP92	2.241	0.001
LGALS2	2.234	0.001
BEND6	2.221	0.001
ZNF630	2.22	0.001
SNORA14A	2.217	0.001
SNORD42B	2.217	0.001
TRPS1	2.215	0.001
SNORD79	2.201	0.001
LYSMD4	2.193	0.001
NR1H3	2.192	0.001
TLE6	2.187	0.001
ZNF547	2.187	0.001
FAM221A	2.182	0.001
TRAT1	2.171	0.001
FOSB	2.164	0.001
SCAND1	2.16	0.001
DPH6	2.157	0.001
COL6A2	2.147	0.001
LTB	2.142	0.001
PITX1	2.138	0.001
CCL28	2.13	0.001
THBS3	2.13	0.001
APBB1	2.129	0.001
ICA1L	2.122	0.001
SNORD30	2.122	0.001
RSPH1	2.121	0.001
PARD6A	2.118	0.001
GLYCTK	2.111	0.001
NAB2	2.109	0.001
RGS2	2.102	0.001
CHST6	2.101	0.001
SIRPD	2.101	0.001
TEX22	2.099	0.001
SNORD105	2.097	0.001
BZW2	2.096	0.001
SERPINA1	2.08	0.001
HYI	2.079	0.001
SNORA103	2.073	0.001
SNORD1B	2.073	0.001
PRG2	2.069	0.001
FAM50B	2.066	0.001
IFT20	2.055	0.001
AOC2	2.054	0.001
FRMPD1	2.049	0.001
SPRR2D	2.035	0.001
CPA5	2.023	0.001
HHLA3	2.016	0.001
SLC45A3	2.015	0.001
C22orf39	2.014	0.001
CD93	2.008	0.001
LOC105376032	2.001	0.001
SNORD116-10	2	0.001
PCDHGB7	1.993	0.001
AHI1	1.993	0.001
PMEPA1	1.989	0.001
OR2T34	1.987	0.001
MTRNR2L8	1.981	0.001
TBC1D16	1.979	0.001
ZNF485	1.966	0.001
LAT	1.955	0.001
SFTPA1	1.949	0.001
SNORD77	1.948	0.001
PGAP3	1.942	0.001
PCDHB5	1.941	0.001
FLT3LG	1.935	0.001
CPA2	1.934	0.001
MRM1	1.93	0.001
MTCP1	1.926	0.001
SVBP	1.922	0.001
TRAJ38	1.917	0.001
SNORD42A	1.917	0.001
MRPS36	1.905	0.001
APOBR	1.903	0.001
FAM27E2	1.9	0.001
RELL2	1.888	0.001
SNORD54	1.886	0.001
TCEAL9	1.886	0.001
TMEM14A	1.882	0.001
LRRC49	1.878	0.001
ZNF354B	1.878	0.001
KCNQ1	1.876	0.001
GRASP	1.876	0.001
NUDT2	1.874	0.001
KCNK6	1.868	0.001
SCG5	1.864	0.001
GPC2	1.861	0.001
ADGRB2	1.861	0.001
NLGN3	1.857	0.001
C10orf35	1.848	0.001
LOC105374060	1.848	0.001
HEY2	1.846	0.001
GGT2	1.843	0.001
CD244	1.843	0.001
HPCAL1	1.839	0.001
OVGP1	1.838	0.001
SNORD88A	1.838	0.001
FZD6	1.837	0.001
ICA1	1.836	0.001
KIF6	1.824	0.001
USP17L15	1.822	0.001
ZNF354C	1.82	0.001
AMZ1	1.819	0.001
KCNN1	1.817	0.001
C1orf198	1.812	0.001
ISX	1.812	0.001
ADM2	1.795	0.001
ITGB1BP2	1.793	0.001
TPT1-AS1	1.791	0.001
LOC107984334	1.789	0.001
SNORA13	1.787	0.001
PRSS2	1.787	0.001
NTN1	1.784	0.001
POTEB	1.779	0.001
SV2B	1.775	0.001
POMC	1.774	0.001
DAPK2	1.773	0.001
MST1R	1.773	0.001
SRGAP3	1.765	0.001
GABARAPL1	1.764	0.001
CXCL12	1.757	0.001
SNX24	1.748	0.001
EXO5	1.748	0.001
KRTAP5-9	1.748	0.001
TRNP	1.748	0.001
FFAR3	1.739	0.001
KCTD21	1.735	0.001
USP17L11	1.735	0.001
SPACA9	1.731	0.001
TRBC1	1.728	0.001
CETP	1.724	0.001
CRABP1	1.722	0.001
TRNI	1.722	0.001
SRRM5	1.715	0.001
LOC101929479	1.71	0.001
KLRC2	1.707	0.001
SNORD41	1.698	0.001
ZNF449	1.693	0.001
RPH3AL	1.692	0.001
MS4A14	1.691	0.001
SNX21	1.69	0.001
CERS3	1.678	0.001
IFNA2	1.677	0.001
POLR3H	1.674	0.001
MYCBPAP	1.671	0.001
CCDC152	1.67	0.001
PYHIN1	1.67	0.001
LAD1	1.663	0.001
DPM3	1.663	0.001
SEPN1	1.658	0.001
CRYBB1	1.644	0.001
PCDHGA6	1.643	0.001
SIRT4	1.642	0.001
MSRB3	1.642	0.001
USP17L18	1.641	0.001
CAB39L	1.641	0.001
TMEM150A	1.627	0.001
BCL11B	1.627	0.001
CYP27B1	1.615	0.001
AGBL2	1.614	0.001
ARL15	1.611	0.001
MUSTN1	1.611	0.001
UPK2	1.606	0.001
KEL	1.602	0.001
RAB40B	1.596	0.001
TNFRSF18	1.594	0.001
EXD3	1.581	0.001
MAGED4B	1.581	0.001
MSI1	1.581	0.001
TRIM73	1.578	0.001
NCR2	1.578	0.001
ANKRD20A1	1.578	0.001
ITIH1	1.577	0.001
GFI1	1.569	0.001
SNX18	1.567	0.001
EVI2A	1.558	0.001
CLDN15	1.557	0.001
GABRR2	1.551	0.001
TGM1	1.55	0.001
PRODH	1.549	0.001
C14orf93	1.548	0.001
BLOC1S4	1.545	0.001
SH2D2A	1.541	0.001
TRAJ34	1.537	0.001
STX1A	1.529	0.001
GAS6-AS1	1.527	0.001
KLRC1	1.524	0.001
LACC1	1.524	0.001
PCDHGA10	1.523	0.001
RECK	1.521	0.001
SLC48A1	1.521	0.001
DNAI2	1.519	0.001
PRH1-PRR4	1.517	0.001
IL23A	1.512	0.001
TRAJ7	1.511	0.001
NUCB2	1.51	0.001
STMN2	1.506	0.001
SNORD12C	1.504	0.001
GNLY	1.5	0.001
RBPMS	1.497	0.001
C16orf95	1.493	0.001
GARNL3	1.493	0.001
GSTM1	1.492	0.001
ZFAND2A	1.492	0.001
C16orf91	1.489	0.001
LACE1	1.487	0.001
ABCA2	1.484	0.001
GKAP1	1.483	0.001
MPV17L2	1.483	0.001
RBBP9	1.483	0.001
FAM227A	1.48	0.001
EFNA4	1.477	0.001
TMEM18	1.475	0.001
SERHL2	1.466	0.001
C1D	1.465	0.001
TMEM231	1.463	0.001
C22orf46	1.461	0.001
C8orf58	1.458	0.001
DOK5	1.45	0.001
SNORD115-41	1.449	0.001
TIMD4	1.444	0.001
TMEM37	1.443	0.001
TSKS	1.443	0.001
RASD1	1.44	0.001
LOC101927789	1.435	0.001
CMC4	1.435	0.001
C1orf54	1.435	0.001
CXCR5	1.434	0.001
MS4A15	1.432	0.001
SCN3A	1.432	0.001
MS4A7	1.432	0.001
SWT1	1.424	0.001
ZNF32	1.42	0.001
KREMEN1	1.419	0.001
MTUS2	1.418	0.001
IRF6	1.418	0.001
KHDRBS3	1.416	0.001
THAP8	1.416	0.001
MIR569	1.415	0.001
RWDD4	1.415	0.001
TRAJ48	1.415	0.001
TGFB3	1.415	0.001
DUSP15	1.412	0.001
TGFB1I1	1.407	0.001
CD2	1.407	0.001
POU3F1	1.402	0.001
CYP21A2	1.401	0.001
PBX1	1.401	0.001
BCL2L14	1.398	0.001
LEAP2	1.397	0.001
MMP17	1.393	0.001
MTMR8	1.391	0.001
TSACC	1.388	0.001
ELF3	1.387	0.001
ENOX1	1.386	0.001
IGHV1-2	493.63	0.424
ARL4C	1.384	0.001
ACKR1	1.379	0.001
NRARP	1.378	0.001
AMH	1.377	0.001
C1orf162	1.375	0.001
LOC100505728	1.371	0.001
FEZ1	1.37	0.001
BIRC7	1.367	0.001
BTBD11	1.364	0.001
BOLA1	1.364	0.001
ARMC12	1.356	0.001
BTNL9	1.355	0.001
HID1	1.355	0.001
MIR570	1.35	0.001
MIR628	1.35	0.001
SNORA38B	1.35	0.001
RILPL1	1.347	0.001
SLC25A47	1.346	0.001
LOC100507195	1.346	0.001
CLEC11A	1.345	0.001
MMRN2	1.345	0.001
RAB3A	1.344	0.001
CXorf65	1.343	0.001
GPRC5C	1.343	0.001
MMP9	1.343	0.001
PNOC	1.34	0.001
SNORD58C	1.32	0.001
GBP7	1.317	0.001
SMCO2	1.308	0.001
DCDC2	1.308	0.001
POF1B	1.299	0.001
NINJ2	1.299	0.001
TNNI2	1.299	0.001
DAZL	1.296	0.001
JAG2	1.293	0.001
FAM234B	1.293	0.001
MIR874	1.292	0.001
SNORD14A	1.292	0.001
MIR6724-3	1.292	0.001
MIR6724-4	1.292	0.001
MIR155	1.292	0.001
BEX3	1.29	0.001
MTCL1	1.288	0.001
CYSRT1	1.285	0.001
CCDC114	1.284	0.001
SLC46A3	1.282	0.001
KLHDC8B	1.281	0.001
CRAT	1.28	0.001
OR2A7	1.274	0.001
SNAI1	1.271	0.001
LOC653513	1.269	0.001
FAM131A	1.268	0.001
COL22A1	1.267	0.001
HEYL	1.264	0.001
PTRHD1	1.264	0.001
ANGPTL2	1.263	0.001
C3orf18	1.262	0.001
LOC105371081	1.261	0.001
HDAC11	1.256	0.001
TRNL2	1.255	0.001
FFAR1	1.25	0.001
LOC107984150	1.244	0.001
GDPD3	1.242	0.001
SCARNA3	1.238	0.001
TTC32	1.238	0.001
MIR6831	1.238	0.001
MIR4641	1.238	0.001
SNORD102	1.238	0.001
MIR6766	1.238	0.001
MIR3687-1	1.238	0.001
ZFYVE28	1.236	0.001
DSG1	1.236	0.001
BAIAP2	1.235	0.001
SPAG6	1.233	0.001
SNORD88C	1.225	0.001
VPS37C	1.224	0.001
GID4	1.217	0.001
SNTA1	1.213	0.001
ACSBG1	1.208	0.001
GAB3	1.206	0.001
IL17A	1.206	0.001
XCL2	1.206	0.001
STPG1	1.205	0.001
YJEFN3	1.204	0.001
KIAA1462	1.202	0.001
PGM5	1.201	0.001
SRD5A3	1.201	0.001
FAM167A	1.198	0.001
TBC1D2	1.194	0.001
RCAN3	1.191	0.001
LOC105372779	1.19	0.001
MIR6774	1.188	0.001
STRC	1.183	0.001
BMP8A	1.18	0.001
SERPINE1	1.18	0.001
PADI2	1.179	0.001
SORCS1	1.179	0.001
FDX1	1.178	0.001
PHKA1	1.178	0.001
CCDC122	1.177	0.001
ZNF846	1.176	0.001
MTHFD2L	1.176	0.001
SNORD117	1.173	0.001
GPLD1	1.172	0.001
TSPAN9	1.17	0.001
TEX29	1.17	0.001
GDPD1	1.169	0.001
CCR8	1.168	0.001
ID1	1.166	0.001
S100A3	1.165	0.001
ANKRD18A	1.16	0.001
FKBP1A-SDCBP2	1.158	0.001
CCDC102B	1.158	0.001
SOX18	1.158	0.001
C1orf61	1.157	0.001
NUDT14	1.155	0.001
SNORD9	1.154	0.001
WNT4	1.154	0.001
ATP8	1.148	0.001
S100A1	1.147	0.001
ZNF580	1.145	0.001
FKBP10	1.144	0.001
PPP1R32	1.143	0.001
ANKK1	1.139	0.001
ASMTL-AS1	1.129	0.001
LOC102723382	1.127	0.001
CCDC103	1.124	0.001
ANXA2R	1.123	0.001
GZMK	1.121	0.001
TRBJ2-6	1.121	0.001
HESX1	1.118	0.001
SNORD20	1.114	0.001
TMEM54	1.11	0.001
KRTCAP3	1.11	0.001
SOCS6	1.109	0.001
ABHD14B	1.108	0.001
C16orf86	1.106	0.001
T	74.31	0.08
ITGBL1	1.102	0.001
NPNT	1.101	0.001
IGIP	1.1	0.001
CA4	1.1	0.001
SHE	1.099	0.001
STAC3	1.09	0.001
POU6F1	1.09	0.001
ISLR	1.085	0.001
TMEM191B	1.085	0.001
SNORA4	1.084	0.001
FAM219A	1.084	0.001
EIF4E3	1.079	0.001
EEF1E1	1.077	0.001
ADAT3	1.076	0.001
XIRP1	1.076	0.001
SLC26A11	1.073	0.001
CCNI2	1.072	0.001
CATSPER2	1.071	0.001
PLCXD2	1.068	0.001
MLC1	1.067	0.001
EFCAB6	1.067	0.001
ITGA10	1.067	0.001
C9orf40	1.067	0.001
PRKAG2	1.064	0.001
CRADD	1.063	0.001
FOXH1	1.055	0.001
RHBDL1	1.054	0.001
AASS	1.053	0.001
SERAC1	1.05	0.001
C8orf82	1.05	0.001
ADAMDEC1	1.045	0.001
NR4A2	1.045	0.001
C1orf56	1.042	0.001
TRAJ33	1.042	0.001
TRAJ30	1.042	0.001
MMP25-AS1	1.042	0.001
PTPRM	1.038	0.001
HYKK	1.035	0.001
DNASE1L2	1.035	0.001
PINLYP	1.032	0.001
TMCC2	1.03	0.001
WDR25	1.029	0.001
EBPL	1.029	0.001
SLC16A10	1.026	0.001
LIPG	1.026	0.001
FOXA2	1.024	0.001
NPHP1	1.023	0.001
POPDC2	1.022	0.001
PCDHGA12	1.022	0.001
JAM3	1.019	0.001
FUNDC1	1.016	0.001
PCSK4	1.015	0.001
SLC22A15	1.015	0.001
ZNF19	1.014	0.001
TFR2	1.014	0.001
MCF2L2	1.013	0.001
LHPP	1.013	0.001
LMLN	1.011	0.001
TRAJ36	1.007	0.001
TRAJ35	1.007	0.001
FSCN2	1.006	0.001
SNHG12	1.005	0.001
FOSL1	1.001	0.001
IGHV2-70	0.996	0.001
RAB40AL	0.994	0.001
LOC105371610	0.993	0.001
IMMP1L	0.991	0.001
MORN2	0.99	0.001
PLA2G12A	0.99	0.001
TRAJ15	0.99	0.001
NLRP14	0.987	0.001
L1CAM	0.987	0.001
ZNF713	0.981	0.001
IDUA	0.978	0.001
RPS6KL1	0.976	0.001
CARD19	0.972	0.001
C4orf47	0.971	0.001
RNF152	0.971	0.001
LTBP2	0.968	0.001
EIF5A2	0.965	0.001
HS3ST1	0.965	0.001
GHRL	0.964	0.001
FLT1	0.961	0.001
TMEM79	0.961	0.001
NFAM1	0.96	0.001
ZNF529-AS1	0.96	0.001
TRAJ3	0.958	0.001
TRAJ1	0.958	0.001
LOC101928055	0.958	0.001
LOC107985330	0.956	0.001
HYAL4	0.955	0.001
SOX13	0.955	0.001
SNORA77	0.951	0.001
TMEM143	0.949	0.001
ZNF879	0.948	0.001
LOC107984525	0.948	0.001
C1orf216	0.947	0.001
BHLHE41	0.943	0.001
NMNAT3	0.942	0.001
2021-09-03	0.94	0.001
GRTP1	0.937	0.001
MGC20647	0.936	0.001
ZSWIM8-AS1	0.936	0.001
PLAUR	0.935	0.001
ATXN7L1	0.934	0.001
ST3GAL4	0.93	0.001
FUT3	0.93	0.001
DMGDH	0.929	0.001
TRAJ10	0.928	0.001
COLEC11	0.928	0.001
LSAMP	0.927	0.001
SERPINE2	0.927	0.001
KREMEN2	0.926	0.001
LOC107985877	0.926	0.001
PRICKLE4	0.926	0.001
MUC1	0.925	0.001
PIGZ	0.925	0.001
MTERF2	0.924	0.001
TDRD9	0.924	0.001
GCNT1	0.923	0.001
TBC1D8	0.923	0.001
PPP1R3F	0.923	0.001
PRKD1	0.923	0.001
PRRG2	0.922	0.001
LYSMD1	0.921	0.001
MUC19	0.919	0.001
SNORD88B	0.919	0.001
SRPX	0.917	0.001
TNFRSF12A	0.914	0.001
TAS2R13	0.912	0.001
KIF3C	0.911	0.001
BFSP2	0.905	0.001
SNORD37	0.9	0.001
GSTO2	0.896	0.001
LGALS3BP	0.896	0.001
NT5E	0.896	0.001
DND1	0.895	0.001
CCT6B	0.893	0.001
FOSL2	0.892	0.001
IDNK	0.89	0.001
RFK	0.889	0.001
LOC107983950	0.888	0.001
SCARNA18	0.887	0.001
SNORD98	0.887	0.001
DQX1	0.885	0.001
COLCA2	0.884	0.001
MMP14	0.883	0.001
MYPOP	0.883	0.001
THAP10	0.883	0.001
EYA2	0.883	0.001
ALKBH4	0.876	0.001
SNORA60	0.874	0.001
TRNW	0.874	0.001
CCDC39	0.873	0.001
FAM132A	0.872	0.001
ANGPT2	0.87	0.001
FAM110A	0.87	0.001
CDADC1	0.869	0.001
CHIT1	0.869	0.001
LOC105377590	0.868	0.001
LOC100505530	0.866	0.001
LTK	0.863	0.001
SRXN1	0.861	0.001
NAP1L2	0.859	0.001
PLXND1	0.858	0.001
IGHG4	146.225	0.203
SLC9A3R2	0.856	0.001
OR2T35	0.856	0.001
UBE2QL1	0.856	0.001
CCDC17	0.855	0.001
KRT5	0.855	0.001
ADGRF4	0.854	0.001
NUP62CL	0.853	0.001
MATK	0.852	0.001
ZNF554	0.851	0.001
LOC102724814	0.851	0.001
SCN11A	0.849	0.001
RNF130	0.849	0.001
SNORD18B	0.849	0.001
SNORD18A	0.849	0.001
FAM114A1	0.848	0.001
COPZ2	0.848	0.001
THAP7-AS1	0.847	0.001
PAGE2B	0.847	0.001
SERPINI1	0.843	0.001
KCND1	0.843	0.001
TNNI1	0.843	0.001
CGB1	0.843	0.001
THNSL2	0.843	0.001
RPP40	0.841	0.001
TOPORS-AS1	0.841	0.001
CD6	0.841	0.001
IL20RB	0.84	0.001
JAM2	0.84	0.001
COMMD5	0.84	0.001
SH3BGRL2	0.84	0.001
NLRP2	0.838	0.001
ECM1	0.837	0.001
CGB7	0.835	0.001
NKG7	0.835	0.001
TMOD4	0.835	0.001
KLRC3	0.835	0.001
ANKRD20A2	0.833	0.001
ZNF233	0.833	0.001
KLK4	0.832	0.001
FAM86KP	0.826	0.001
FUT6	0.826	0.001
TRG-TCC2-2	0.825	0.001
TRG-TCC2-4	0.825	0.001
TRG-TCC2-5	0.825	0.001
TCL1A	0.825	0.001
TRNQ	0.825	0.001
NXPH2	0.822	0.001
SORBS3	0.822	0.001
TMEM71	0.822	0.001
CAPS2	0.821	0.001
TNFAIP6	0.819	0.001
GPER1	0.817	0.001
KCNJ14	0.816	0.001
GNB1L	0.815	0.001
DNAJC27	0.815	0.001
LOC100652768	0.812	0.001
RGMA	0.808	0.001
MIR3142HG	0.807	0.001
CHPT1	0.806	0.001
KIF7	0.806	0.001
PDX1	0.805	0.001
LOC107984659	0.805	0.001
ANG	0.803	0.001
TEX14	0.803	0.001
ZNF677	0.799	0.001
SFN	0.795	0.001
HES6	0.792	0.001
FUT5	0.792	0.001
LMNTD2	0.791	0.001
CTSW	0.788	0.001
ZSCAN23	0.787	0.001
ADTRP	0.785	0.001
KCNAB3	0.785	0.001
TVP23C-CDRT4	0.784	0.001
LOC107984025	0.784	0.001
ANKRD20A3	0.782	0.001
NUDT8	0.781	0.001
KLF5	0.778	0.001
USP27X-AS1	0.778	0.001
SH3BP5-AS1	0.778	0.001
GBP6	0.776	0.001
RNF185	0.774	0.001
DCAF4L1	0.773	0.001
NUDT13	0.773	0.001
CLLU1OS	0.773	0.001
LOC105372275	0.773	0.001
ZNF366	0.771	0.001
TNS1	0.77	0.001
ANKRD20A4	0.769	0.001
ADAM28	0.769	0.001
LRRC3	0.768	0.001
SYCP3	0.767	0.001
TM6SF1	0.763	0.001
SNORD84	0.762	0.001
HBA1	0.762	0.001
HAL	0.762	0.001
RSPH10B	0.761	0.001
LOC100130950	0.757	0.001
SMIM24	0.756	0.001
LINC01619	0.756	0.001
LPP	0.751	0.001
CARD9	0.751	0.001
MTUS1	0.751	0.001
RBP1	0.75	0.001
LOC100288152	0.75	0.001
FAM43A	0.747	0.001
PRAM1	0.746	0.001
AGAP1	0.745	0.001
LINC00173	0.744	0.001
C10orf10	0.744	0.001
EVA1B	0.744	0.001
C4orf48	0.744	0.001
LAMP5	0.74	0.001
PSTK	0.738	0.001
SYCE2	0.737	0.001
ARHGAP29	0.737	0.001
ROBO1	217.221	0.351
PACSIN1	0.734	0.001
FBXO36	0.734	0.001
ZBTB9	0.731	0.001
PLEKHG7	0.73	0.001
C2orf27A	0.728	0.001
PCDHGB6	0.728	0.001
GSTT2B	0.728	0.001
OXCT2	0.727	0.001
LOC105371646	0.726	0.001
SNORD115-5	0.725	0.001
SNORD115-12	0.725	0.001
SPSB1	0.723	0.001
MRC2	0.721	0.001
C17orf99	0.721	0.001
COPRS	0.72	0.001
CGB2	0.72	0.001
LNP1	0.719	0.001
CASR	0.718	0.001
FAM210B	0.718	0.001
CHRNE	0.718	0.001
ARFGEF3	0.716	0.001
SPON2	0.716	0.001
CGB8	0.716	0.001
ZNF853	0.715	0.001
SOCS2	0.714	0.001
EFEMP1	0.712	0.001
EID3	0.712	0.001
LINC01138	0.709	0.001
HLF	0.709	0.001
DNAH17-AS1	0.708	0.001
FAM200A	0.707	0.001
C17orf58	0.707	0.001
ASIC3	0.706	0.001
UNC5CL	0.706	0.001
ADPRHL1	0.706	0.001
IGHG1	2386.12	4.028
RBMXL2	0.706	0.001
RDH5	0.704	0.001
LOC101928069	0.702	0.001
HOPX	0.702	0.001
AOC3	0.701	0.001
CLCN2	0.701	0.001
UBA6-AS1	0.7	0.001
FAM153A	0.7	0.001
IL36G	0.699	0.001
ZNF596	0.699	0.001
SLC6A9	0.696	0.001
SLC47A1	0.694	0.001
VIT	0.692	0.001
ASAH2B	0.692	0.001
MYLK3	0.688	0.001
ZNF329	0.686	0.001
RNU4ATAC	0.686	0.001
SIX6	0.682	0.001
AARD	0.682	0.001
PTPN18	0.68	0.001
MTSS1L	0.679	0.001
ZC4H2	0.678	0.001
CLDN34	0.674	0.001
HEPH	0.674	0.001
MRC1	0.673	0.001
2021-09-05	0.673	0.001
CLSTN2	0.672	0.001
LOC105371562	0.672	0.001
TAS2R46	0.671	0.001
POLN	0.67	0.001
C9orf43	0.669	0.001
UBALD1	0.668	0.001
RIMKLA	0.667	0.001
TMEM251	0.666	0.001
CHST4	0.665	0.001
LOC107985678	0.665	0.001
ZC2HC1C	0.665	0.001
VPS9D1	0.664	0.001
CARMIL3	0.664	0.001
TRIM61	0.66	0.001
LDOC1L	0.66	0.001
CCDC73	0.66	0.001
MEST	0.657	0.001
SERPINB6	0.656	0.001
MSH4	0.655	0.001
GZMB	0.655	0.001
LOC107983990	0.655	0.001
SOX30	0.654	0.001
LYRM5	0.653	0.001
C17orf67	0.653	0.001
KIAA1211	0.652	0.001
CFAP58	0.65	0.001
PLLP	0.649	0.001
BPGM	0.648	0.001
ESRRB	0.647	0.001
PCDHGB4	0.646	0.001
PDZK1	0.642	0.001
TTYH1	0.641	0.001
SLC30A4	0.641	0.001
LOC105375112	0.639	0.001
NHLRC4	0.639	0.001
PPP1R27	0.639	0.001
ENDOV	0.638	0.001
COL7A1	0.638	0.001
PANX2	0.637	0.001
KLF11	0.637	0.001
SENP8	0.637	0.001
TMEM218	0.637	0.001
TIGD1	0.636	0.001
CHST15	0.634	0.001
LOC101927345	0.633	0.001
SNORD116-25	0.632	0.001
ASPA	0.63	0.001
LRRC75B	0.627	0.001
RAPGEF4	0.624	0.001
MACROD1	0.623	0.001
ZNF771	0.623	0.001
TMEM144	0.621	0.001
LINC00176	0.621	0.001
FAM227B	0.619	0.001
FOXD4L4	0.617	0.001
ZNF365	0.617	0.001
PLEKHA7	0.616	0.001
CRLF2	0.615	0.001
TP53I11	0.613	0.001
NAT6	0.609	0.001
FAM127C	0.608	0.001
BAMBI	0.607	0.001
PAX6	0.606	0.001
SNORD116-26	0.606	0.001
SLC35D2	0.606	0.001
SLC44A5	0.606	0.001
RFESD	0.605	0.001
LINC00998	0.605	0.001
SLC22A1	0.604	0.001
XCL1	0.603	0.001
SCML1	0.603	0.001
ZNF581	0.6	0.001
OLAH	0.596	0.001
ZFYVE9	6.22	0.012
STXBP1	0.595	0.001
TRGJ2	0.594	0.001
SAMD14	0.594	0.001
DMBT1	0.593	0.001
KCNIP2	0.591	0.001
THEG	0.59	0.001
SAP30L	0.588	0.001
SFTPA2	0.587	0.001
LOC101927178	0.586	0.001
PURG	0.586	0.001
STAR	0.586	0.001
LOC105372632	0.584	0.001
PSMA3-AS1	0.584	0.001
SYT17	0.583	0.001
SLC2A4	0.583	0.001
PTRF	0.583	0.001
GPNMB	0.582	0.001
BZRAP1-AS1	0.582	0.001
ZNF396	0.581	0.001
MAPRE3	0.581	0.001
LOC101927632	0.579	0.001
FAM213B	0.578	0.001
GALNT3	0.578	0.001
BACE1-AS	0.576	0.001
VSX2	0.575	0.001
TTC7B	0.574	0.001
LOC105379417	0.573	0.001
RIMS3	0.573	0.001
RASL11A	0.571	0.001
DIP2C	0.57	0.001
ANKEF1	0.569	0.001
ZDHHC15	0.568	0.001
ASIC1	0.566	0.001
PUS3	0.564	0.001
ZNF667	0.562	0.001
CNIH2	0.56	0.001
C10orf131	0.56	0.001
LOC400958	0.559	0.001
TXLNB	0.559	0.001
LOC105372648	0.559	0.001
CERCAM	0.558	0.001
FAM71F2	0.557	0.001
CDH11	0.556	0.001
PLEKHN1	0.556	0.001
SNORD90	0.555	0.001
DIP2A-IT1	0.555	0.001
OVOS	0.555	0.001
C1orf115	0.554	0.001
TBKBP1	0.553	0.001
SETD9	0.552	0.001
ZNF391	0.552	0.001
LPIN3	0.549	0.001
LOC101927902	0.549	0.001
PIFO	0.548	0.001
LOC101927979	0.548	0.001
IDS2	0.547	0.001
GIMAP1-GIMAP5	34.7	0.076
TPGS1	0.545	0.001
CCR9	0.544	0.001
TTC28-AS1	0.543	0.001
SLC13A3	0.543	0.001
GNG12	0.543	0.001
C1orf53	0.543	0.001
RGN	0.542	0.001
INTU	0.542	0.001
C9orf139	0.54	0.001
ITGA7	0.539	0.001
TRPV3	0.538	0.001
LINC00266-3	0.538	0.001
CHAC2	0.535	0.001
PRY	0.535	0.001
TMEM99	0.535	0.001
P4HA2	14.199	0.032
SMCO4	0.534	0.001
COX4I2	0.534	0.001
GNPDA1	0.534	0.001
PODNL1	0.533	0.001
LOC100996756	0.533	0.001
TUBAL3	0.532	0.001
CCDC33	0.531	0.001
BRICD5	0.531	0.001
METTL18	0.531	0.001
SULT1B1	0.53	0.001
ARHGEF10L	0.53	0.001
HOMER2	0.529	0.001
TMEM86B	0.525	0.001
TMC3-AS1	0.524	0.001
ZNF732	0.524	0.001
C8orf37	0.524	0.001
CAPN11	0.524	0.001
TRDV3	0.523	0.001
ITK	0.521	0.001
A1BG	0.519	0.001
GTPBP8	0.518	0.001
TSPAN18	0.515	0.001
LOC107987007	0.515	0.001
TSHR	0.515	0.001
HOXB5	0.514	0.001
PXMP4	0.511	0.001
ZGLP1	0.51	0.001
FBXL2	0.509	0.001
CDH13	0.508	0.001
FOXD4L1	0.508	0.001
TNN	0.508	0.001
PXN-AS1	0.506	0.001
LINC01126	0.506	0.001
TMEM116	0.505	0.001
CA11	0.504	0.001
C1orf127	0.504	0.001
COL5A3	0.504	0.001
TRNS2	0.504	0.001
TJP3	0.503	0.001
AFAP1L1	0.503	0.001
ECE2	0.503	0.001
GNAT2	0.502	0.001
MAJIN	0.502	0.001
LOC100996517	0.501	0.001
LOC100996716	0.501	0.001
PLAC8L1	0.501	0.001
LYRM9	0.499	0.001
ITGAD	0.499	0.001
OR2T27	0.498	0.001
C12orf42	0.498	0.001
MTMR11	0.497	0.001
NUDT17	0.496	0.001
LOC107984412	0.496	0.001
LTBP1	0.496	0.001
CYP1A1	0.495	0.001
VSIG10	0.494	0.001
CCDC30	0.494	0.001
MAGED4	0.492	0.001
TECTA	0.491	0.001
LOC105377591	0.491	0.001
TMED7-TICAM2	0.489	0.001
MYO18B	5.66	0.014
ZC2HC1B	0.489	0.001
PDLIM4	0.488	0.001
TCF7L1	0.487	0.001
ZNF599	0.487	0.001
KCNA6	0.486	0.001
ARHGAP32	0.485	0.001
MEFV	0.485	0.001
CPNE6	0.484	0.001
LOC107985694	0.483	0.001
LRTOMT	0.482	0.001
RTN1	0.482	0.001
GGTLC1	0.481	0.001
ITGB5	0.481	0.001
LOC100505549	0.481	0.001
PGLYRP4	0.478	0.001
CGB3	0.477	0.001
CGB5	0.477	0.001
FOXD4L5	0.475	0.001
ADAMTSL2	0.475	0.001
B3GNT8	0.473	0.001
NEGR1	0.472	0.001
LOC642361	0.472	0.001
MICALCL	0.47	0.001
SYT1	0.47	0.001
LOC107987205	0.469	0.001
IL20	0.469	0.001
TREM1	0.468	0.001
SAPCD1-AS1	0.467	0.001
KRT72	0.467	0.001
C17orf107	0.467	0.001
ZBTB46	0.466	0.001
SPIRE2	0.466	0.001
SORBS1	0.466	0.001
GCHFR	0.466	0.001
FBXO24	0.466	0.001
ZNF165	0.465	0.001
RAB19	0.465	0.001
YPEL4	0.464	0.001
CLDND2	0.463	0.001
CYP11A1	0.462	0.001
PIEZO2	69.309	0.179
TAS1R3	0.461	0.001
RTCA-AS1	0.461	0.001
PIR-FIGF	0.46	0.001
MAPK8IP2	0.455	0.001
TRIM67	0.455	0.001
TRAF3IP2-AS1	0.455	0.001
SNORA3B	0.454	0.001
RCOR2	0.454	0.001
ARHGEF10	0.453	0.001
PCDHGA3	0.453	0.001
PELI3	0.452	0.001
LOC107985551	0.452	0.001
ARHGAP22	0.451	0.001
VAV3	0.449	0.001
ANKMY2	0.448	0.001
C4orf33	0.448	0.001
SNORA15	0.447	0.001
SNORA84	0.447	0.001
LOC102725201	0.446	0.001
CCDC154	0.445	0.001
EPS8L1	0.443	0.001
PRAF2	0.443	0.001
LOC101929099	0.442	0.001
ANGPTL4	0.442	0.001
HSD11B1L	0.441	0.001
C19orf71	0.441	0.001
TTLL9	0.441	0.001
CYP1B1	90.478	0.245
EPHX3	0.439	0.001
NECTIN2	0.438	0.001
C7orf55-LUC7L2	0.438	0.001
DSG4	0.436	0.001
FANK1	0.436	0.001
MROH8	0.436	0.001
WT1	0.435	0.001
UBTD1	0.434	0.001
SCUBE1	0.434	0.001
SNORA2B	0.434	0.001
ATP7B	0.433	0.001
SPRY1	0.433	0.001
PYGL	0.432	0.001
PCDHGA2	0.432	0.001
GALNT16	0.431	0.001
LOC101929147	0.431	0.001
SNORD38B	0.431	0.001
TRNS1	0.431	0.001
LOC107985637	0.43	0.001
AKR1C3	0.428	0.001
C20orf195	0.428	0.001
ASGR1	0.428	0.001
LOC101928059	0.428	0.001
HBEGF	0.426	0.001
IDI2-AS1	0.426	0.001
HUS1B	0.426	0.001
MTTP	0.425	0.001
SLC1A3	0.424	0.001
SLA	0.421	0.001
IFNA1	0.417	0.001
HPCAL4	0.415	0.001
GPRC5A	0.415	0.001
KRTAP5-3	0.414	0.001
OSBPL6	0.413	0.001
DFNB59	0.413	0.001
CEP112	0.412	0.001
GREB1	0.412	0.001
ARHGAP8	0.412	0.001
OTUB2	0.411	0.001
RAC3	0.411	0.001
C1QTNF6	0.409	0.001
FAM209B	0.409	0.001
HEATR9	0.407	0.001
FLJ42627	0.407	0.001
GZMH	0.407	0.001
ANO7P1	0.405	0.001
LOC107984159	0.404	0.001
C5orf17	0.404	0.001
ADGRF3	0.403	0.001
NT5C1A	0.403	0.001
EFCAB5	0.402	0.001
ZNF177	0.402	0.001
SERPINF1	0.402	0.001
TTC22	0.402	0.001
LAMC3	0.401	0.001
BCHE	0.4	0.001
LOC105376070	0.399	0.001
SAP25	0.399	0.001
MATN1	0.399	0.001
LOC103908605	0.398	0.001
NARR	0.398	0.001
SLITRK1	0.398	0.001
PWARSN	0.397	0.001
PPP2R2C	0.397	0.001
ZDHHC11B	0.397	0.001
ATRNL1	0.397	0.001
MTRNR2L1	0.396	0.001
FLJ21408	0.395	0.001
CCER2	0.395	0.001
LOC107984705	0.394	0.001
CFAP46	0.394	0.001
LOC100507291	0.394	0.001
FAM222A	0.394	0.001
CTSF	0.393	0.001
RFPL3S	0.393	0.001
LOC107986717	0.391	0.001
PDGFRB	0.391	0.001
CPQ	0.39	0.001
HOMER3	0.39	0.001
C3orf52	0.39	0.001
PHLDA2	0.388	0.001
SCN8A	0.388	0.001
ERICH6-AS1	0.388	0.001
OR6S1	0.388	0.001
LOC105369748	0.387	0.001
GAL3ST4	0.386	0.001
SLC2A12	0.385	0.001
ZMYM1	0.383	0.001
AK9	0.382	0.001
TULP2	0.382	0.001
IQCD	0.382	0.001
SNORD1C	0.381	0.001
SCHIP1	0.381	0.001
ABCC5	8.122	0.025
LOC105378372	0.38	0.001
ARHGEF4	0.38	0.001
KCNH3	0.38	0.001
FLJ45513	0.378	0.001
TMEM187	0.378	0.001
PTOV1-AS2	0.378	0.001
GRIN2D	0.378	0.001
ITGA6	0.376	0.001
KIAA1024	0.376	0.001
ARL6	0.375	0.001
EDIL3	0.375	0.001
PROK1	0.374	0.001
DNAL4	0.374	0.001
SPATA7	0.374	0.001
SLC35G1	0.373	0.001
LRRC34	0.373	0.001
CCDC87	0.373	0.001
FGFR3	0.373	0.001
ASS1	0.372	0.001
WBP2NL	0.372	0.001
RGS13	0.371	0.001
TMEM121	0.371	0.001
PTCH2	0.371	0.001
GEM	0.371	0.001
TMEM65	0.371	0.001
TJP1	0.37	0.001
CCDC120	0.37	0.001
SNX33	0.37	0.001
LOC105372486	0.369	0.001
ISX-AS1	0.367	0.001
LOC107986244	0.367	0.001
CXCL2	0.367	0.001
LZTS1	0.365	0.001
FLJ13224	0.365	0.001
MYO15A	0.365	0.001
PDLIM3	0.364	0.001
GPR146	0.363	0.001
TCEB3CL	0.362	0.001
CEACAM19	0.362	0.001
SVIL	0.362	0.001
LOC284009	0.361	0.001
WSCD1	0.361	0.001
KCNA2	0.36	0.001
FHL2	0.36	0.001
LOC105374304	0.359	0.001
KIAA1107	0.358	0.001
GOLGA6A	0.357	0.001
INA	0.357	0.001
ZNF517	0.356	0.001
TSPAN11	0.356	0.001
KLHDC9	0.355	0.001
TMEM53	0.355	0.001
MON1A	0.355	0.001
PIPOX	0.355	0.001
SLC5A5	0.355	0.001
NETO1	0.354	0.001
METTL12	0.354	0.001
PPEF1	0.353	0.001
SCNN1D	0.352	0.001
HSD17B14	0.352	0.001
PRDM11	0.352	0.001
SAMD15	0.352	0.001
PRG3	0.351	0.001
CTSE	0.35	0.001
LIPC	0.35	0.001
IGHJ5	14368.6	49.003
C1orf233	0.349	0.001
MATN1-AS1	0.348	0.001
SPATA25	0.347	0.001
DPEP3	0.347	0.001
TMEM59L	0.346	0.001
SYNGR3	0.344	0.001
LIPT1	0.344	0.001
TBC1D8B	0.343	0.001
IGHV3-38	0.342	0.001
CNGB3	0.342	0.001
CAMP	0.341	0.001
LOC107984037	0.341	0.001
LINC01545	0.341	0.001
H2AFB3	0.341	0.001
TEAD2	0.341	0.001
MYO1A	0.341	0.001
PXDC1	0.34	0.001
RBM11	0.339	0.001
CCDC18-AS1	0.339	0.001
FRAT2	0.339	0.001
CBARP	0.338	0.001
FBLN5	0.338	0.001
SNORD70	0.338	0.001
C15orf62	0.338	0.001
LOC107986726	0.337	0.001
TRGV8	0.336	0.001
LRFN1	0.334	0.001
ZNF185	0.331	0.001
LOC399715	0.33	0.001
HYAL3	0.33	0.001
FOXN1	0.33	0.001
LINC01599	0.33	0.001
TMEM198	0.329	0.001
RNF32	0.329	0.001
LOC102724720	0.328	0.001
PLPP4	0.328	0.001
PRR22	0.328	0.001
CYP2U1	0.328	0.001
BCL2L10	0.327	0.001
C12orf74	0.326	0.001
LOC101060038	0.326	0.001
EPB41L4B	0.326	0.001
LOC107987009	0.326	0.001
STK31	0.325	0.001
ETV7	0.324	0.001
LRRC39	0.323	0.001
PYGM	0.323	0.001
LOC105377182	0.321	0.001
SEMA4G	0.321	0.001
AMIGO1	0.321	0.001
IQCH	0.32	0.001
MDS2	0.318	0.001
SLC27A5	0.317	0.001
UCN	0.317	0.001
EIF4A1	0.317	0.001
RNU2-1	0.316	0.001
SCML2	0.316	0.001
COL28A1	0.315	0.001
FAM212A	0.315	0.001
SLCO2B1	0.314	0.001
C4BPB	0.314	0.001
LOC105378120	0.313	0.001
WRB-SH3BGR	0.313	0.001
C17orf96	0.313	0.001
C1orf195	0.312	0.001
ADGRV1	0.312	0.001
TAS2R14	0.311	0.001
RDH16	0.311	0.001
ACTN3	0.311	0.001
GPA33	0.311	0.001
TPRG1	0.31	0.001
SH3BGR	0.309	0.001
SEMA6C	0.309	0.001
RAD51-AS1	0.308	0.001
LOC101929988	0.308	0.001
GALNT4	0.308	0.001
FPGT-TNNI3K	0.308	0.001
OR5K3	0.308	0.001
FCRL4	0.307	0.001
IQCA1	0.307	0.001
ADCY9	0.307	0.001
TYRO3	0.305	0.001
SLC46A1	0.305	0.001
LOC100507006	0.305	0.001
CCDC184	0.305	0.001
LOC107985220	0.304	0.001
FBXL22	0.304	0.001
EMC3-AS1	0.304	0.001
LOC102723885	0.304	0.001
FOXN3-AS1	0.303	0.001
S100A10	0.303	0.001
RASGRF1	0.303	0.001
LOC105376114	0.303	0.001
ASAP1-IT1	0.302	0.001
PRKCDBP	0.302	0.001
SAXO1	0.302	0.001
CRHR1-IT1	0.301	0.001
MOCOS	0.301	0.001
COL18A1	0.3	0.001
[truncated: 3,595 more rows]
