# Supplementary material for: Wiskott-Aldrich syndrome protein forms nuclear condensates and regulates alternative splicing
Source: Nat Commun. 2022 Jun 25;13:3646. doi: 10.1038/s41467-022-31220-8 (PMC9233711; doi:10.1038/s41467-022-31220-8)
Supplement: Supplementary file 15 — Source Data [file 41467_2022_31220_MOESM15_ESM.xlsx]

## Sheet: Fig.2a
Macrophage circularity
	Macrophage circularity
Cell number	WT	C52	C152	C157
1	0.828	0.218	0.075	0.1
2	0.831	0.118	0.068	0.146
3	0.79	0.126	0.051	0.135
4	0.638	0.204	0.126	0.161
5	0.829	0.155	0.078	0.184
6	0.79	0.303	0.087	0.134
7	0.846	0.088	0.104	0.214
8	0.701	0.194	0.098	0.133
9	0.892	0.251	0.294	0.134
10	0.906	0.158	0.282	0.232
11	0.727	0.186	0.295	0.138
12	0.86	0.146	0.084	0.065
13	0.902	0.123	0.075	0.125
14	0.867	0.223	0.108	0.124
15	0.619	0.082	0.092	0.125
16	0.899	0.154	0.124	0.227
17	0.844	0.153	0.119	0.149
18	0.908	0.096	0.152	0.089
19	0.788	0.225	0.173	0.131
20	0.798	0.093	0.158	0.11
21	0.769	0.114	0.169	0.116
22	0.709	0.146	0.133	0.113
23	0.782	0.149	0.177	0.071
24	0.777	0.181	0.196	0.109
25	0.621	0.158	0.063	0.334
26	0.756	0.323	0.078	0.181
27	0.614	0.067	0.232	0.09
28	0.654	0.131	0.196	0.234
29		0.184	0.337	0.092
30		0.105	0.113	0.059
31			0.177
32			0.118
33			0.158
34			0.094
35			0.209
36			0.149
37			0.315
38			0.187
39			0.239
40			0.272
41			0.097
42			0.154
43			0.189
44			0.12
45			0.039
46			0.122
47			0.071
	Macrophage circularity
cell number	PB-MP	WT-iMP_r1	cWAS-iMP2	WAS-iMP2	cWAS-iMP1	WAS-iMP1
1	0.82	0.71	0.81	0.79	0.45	0.21
2	0.52	0.46	0.94	0.16	0.88	0.22
3	0.28	0.22	0.87	0.66	0.51	0.26
4	0.76	0.96	0.51	0.1	0.42	0.34
5	0.78	0.85	0.9	0.23	0.61	0.15
6	0.51	0.92	0.92	0.14	0.85	0.19
7	0.94	0.9	0.73	0.16	0.67	0.38
8	0.36	0.9	0.92	0.22	0.8	0.27
9	0.67	0.53	0.94	0.19	0.92	0.15
10	0.86	0.87	0.76	0.68	0.88	0.32
11	0.9	0.86	0.77	0.3	0.84	0.09
12	0.7	0.92	0.87	0.61	0.81	0.15
13	0.14	0.81	0.67	0.14	0.85	0.17
14	0.8	0.8	0.9	0.12	0.71	0.1
15	0.95	0.66	0.92	0.17	0.77	0.12
16	0.75	0.88	0.85	0.47	0.73	0.53
17	0.72	0.48	0.89	0.15	0.79	0.11
18	0.94	0.93	0.95	0.29	0.17	0.18
19	0.18	0.91	0.9	0.14	0.68	0.19
20	0.27	0.95	0.93	0.15	0.76	0.2
21	0.65	0.95	0.95	0.37	0.26	0.12
22	0.71	0.91	0.72	0.48	0.4	0.19
23	0.77	0.95	0.94	0.2	0.45	0.25
24	0.52	0.76	0.86	0.21	0.5	0.06
25	0.85	0.83	0.89	0.25	0.56	0.29
26	0.68	0.93	0.46	0.2	0.67	0.21
27	0.74	0.91	0.95	0.34	0.64	0.07
28	0.66	0.95	0.88	0.15	0.33	0.14
29	0.92	0.94	0.79	0.15	0.3	0.45
30	0.82	0.26	0.92	0.19	0.51	0.13
31	0.43	0.89	0.28	0.09	0.81	0.62
32	0.94	0.85	0.65	0.18	0.31	0.27
33	0.65	0.91	0.89	0.09	0.75	0.12
34	0.88	0.93	0.95	0.15	0.58	0.36
35	0.66	0.57	0.95	0.26	0.79	0.24
36	0.9	0.92	0.94	0.31	0.8	0.15
37					0.94	0.13
38					0.78	0.22
39					0.81	0.19
40					0.79	0.19
41					0.72	0.16
42					0.51	0.14
43					0.22	0.22
44					0.43	0.18
45					0.39	0.23
46					0.73	0.28
47					0.28	0.18
48					0.75	0.16
49					0.45	0.13
50					0.44	0.27

## Sheet: Fig.2c
Each number refers to the migration cell number per biological replicate
WT iMP	KO-C52	KO-C152 iMP	KO-C157 iMP
1215	202	363	150
1171	205	446	210
1166	132	529	139

## Sheet: Fig.2d
Each number refers to the mean of integrated fluorescence per cell in one bilological replicate
WT iMP	KO-C52 iMP	KO-152 iMP	KO-C157 iMP
284573	187014	197088	171736
293956	182174	167037	166627
295787	210183	149796	178539

## Sheet: Fib.3b_cWAS_WAS_Nor_MFI_2D
cWAS iMP1	WAS iMP1
0.673957	1.27944
0.85179	1.305
0.83426	1.46698
0.910672	1.44228
1.45354	1.69384
0.609508	1.22075
0.877459	1.67608
1.02241	1.64139
0.929838	1.94043
1.40545	1.56581
1.38659	1.47122
0.871047	1.42743
1.03427	1.39609
1.12617	1.23465
1.01304	1.36372
	1.15354
	1.06859
	1.56148
	1.71401
	1.98844
	1.16431
	1.18919

## Sheet: Fig.3b_cWAS_WAS_Nor_MFI_3D
cWAS iMP1	WAS iMP1
1.05935	1.14759
1.07183	0.975545
1.08889	1.05932
0.948573	1.00761
0.826129	1.04357
1.045	0.971473
0.902682	0.986028
0.854873	0.965376
0.957722	0.988895
1.06095	1.09834
1.06487	0.946719
0.972396	0.999049
1.1244	1.05662
1.12375	0.998281
1.01421	1.10134
1.01474	1.11325
0.945595	1.12581
1.05008	1.04925
0.964171	0.901665
1.12464	1.05604
1.08836	1.09944
1.06947	0.966555
1.00614	1.06956
0.983992	1.15066
0.966507	1.0913
0.913506	1.06719
0.997565	1.13824
0.96251	1.12093
0.90316	0.935141
1.0881	0.900564
1.17231	1.13555
0.948985	1.06272
1.02688	0.973038
1.11853	0.908686
1.25069	1.02674
1.18195	0.999497
1.12588	1.14192
1.08442	0.842034
0.937489	0.983499
1.19422	0.970987
0.957177	1.02542
1.04661	0.88642
0.932546	0.961831
1.10386	0.880487
1.16936	1.10517
0.889761	1.1681
1.05999	1.03489
0.947835	0.962669
0.959205	1.02932
0.919013	1.16808
0.943422	0.842627
1.02993	1.22547
1.0562	1.03168
0.918142	1.04574
0.930443	1.08718
0.890985	0.947698
0.932405	1.00053
0.979023	0.998214
1.14172	1.15792
0.878599	1.15035
0.890392	0.940875
1.02708	1.12796
1.07001	0.947961
1.07993	1.02756
1.1085	0.977006
0.919332	0.966151
0.963466	1.04292
0.996178	1.04167
1.03401	0.983314
1.06784	1.04429
0.96812	0.864433
1.15153	1.05838
0.96377	1.09687
0.857187	1.0573
1.01698	0.999887
0.946994	1.03057
0.88451	1.15334
0.865223	1.07193
1.03205	1.03468
1.05287	1.14397
0.876226	0.930925
1.2015	1.01013
1.09718	1.02003
1.04644	1.0655
0.97688	1.1731
0.978204	1.06288
0.914604	1.01538
0.904918	1.02677
0.983503	1.10412
0.933621	0.976757
0.803326	1.007
0.962179	1.01206
0.887466	0.996816
1.01582	0.950231
0.926438	0.985769
0.995629	0.966626
0.884377	0.9086
1.14039	1.10878
1.00212	0.990419
1.06278	0.969259
1.01425	0.871108
0.938939	1.03629
1.05886	1.104
0.821	0.849722
0.921264	0.950787
0.854828	1.20018
0.906872	1.10208
0.997658	1.12615
0.886962	1.02086
0.928755	1.07054
1.04751	1.05076
1.02793	0.997532
0.953012	1.08277
0.830827	0.996946
0.913403	0.847867
0.924691	0.983384
0.939391	0.985142
1.08474	0.867678
0.888308	1.01233
0.981537	0.990289
0.908533	0.979116
0.887332	0.888204
0.949026	1.0662
0.971554	1.0988
0.863179	1.03333
0.988899	1.21301
0.898625	1.11927
0.927098	1.13043
0.903924	1.09392
0.897227	1.1286
0.998978	0.974343
0.973854	1.19033
0.901517	1.10631
0.919796	1.21296
0.862208	1.10188
0.925993	0.857109
0.861607	0.83547
0.883609	1.00983
0.828621	1.09096
0.882256	1.02246
0.90777	1.07934
0.880654	0.848075
1.06762	0.899455
0.933335	1.20709
0.901836	1.10836
0.940285	1.06588
0.878362	0.964052
1.07111	1.03537
1.06132	0.996397
1.08344	0.943378
1.06643	0.95243
0.903334	1.06935
1.06046	0.961716
1.01894	1.0982
1.19005	1.04796
1.10432	0.963036
1.12002	1.02193
1.15845	0.978964
0.969567	1.03733
1.01585	0.974043
0.882003	0.879385
0.840009	0.954566
0.943626	0.982843
0.948314	0.961438
1.20546	1.02209
0.962765	0.919355
1.02134	1.10003
1.21268	1.01876
1.07453	0.981089
1.02453	0.932189
0.875328	1.08848
1.0869	1.12929
0.926627	1.14953
1.00263	1.13349
0.928177	0.978938
1.09155	1.02187
0.880346	1.12523
0.948013	1.10819
0.903479	1.09834
0.852566	0.959198
1.18537	0.962999
1.11916	1.11115
0.986729	0.985435
1.15318	1.12606
1.06387	1.0214
1.22565	1.06374
1.15729	0.955156
1.16357	0.999063
0.93447	1.12312
1.06999	1.16313
1.10789	1.06475
1.06418	1.01094
1.14669	1.05582
1.08639	1.08288
1.14306	1.07592
0.99023	1.12337
1.14832	0.988417
1.10022	1.02276
1.13587	1.07983
1.10017	0.938887
1.05173	1.126
1.0346	1.09414
1.27047	1.05998
1.03171	1.09665
0.924046	0.938557
1.14124	0.9843
0.958849	1.04682
1.01495	0.990312
0.952693	1.0371
1.05298	0.97751
0.909564	1.13429
0.917304	1.0897
1.02535	0.981037
0.992255	0.968925
0.975611	1.09815
1.11307	0.997061
1.04132	0.891152
	1.05179
	0.911252
	1.032
	1.04095
	0.858922
	1.09283
	1.11086
	0.992281
	0.8935
	1.05086
	1.06844
	1.16985
	1.09463
	1.09624
	1.01934
	1.09107
	1.02919
	1.2002
	1.04849
	1.16462
	1.08896
	1.10966
	1.05178
	1.08962
	1.10393
	0.853679
	1.19446
	0.935972
	1.03256
	1.06915
	1.16128
	1.01858
	1.06366
	0.916243
	0.994899
	1.04937
	0.91489
	1.05875
	1.01452
	0.911189
	1.03974
	1.051
	0.875121
	0.973716
	0.989169
	0.96802
	0.93289
	1.03697
	1.05086
	0.993063
	0.965528
	1.24801
	1.07489
	1.11394
	1.00728
	0.884978
	0.904376
	1.01902
	0.947223
	1.12757
	0.902444
	1.03219
	1.07544
	1.02544
	0.911793
	0.993645
	0.966507
	1.03113
	1.05292
	1.05915
	1.01801
	1.10018
	1.08673
	1.06786
	1.07539
	1.09896
	1.04227
	1.05417
	1.01191
	0.959776
	0.89311
	0.920838
	1.03301
	0.972244
	0.999419
	1.11769
	1.0365
	1.02295
	1.02573
	1.02381
	1.01168
	0.902815
	1.08029
	0.892287
	1.07853
	0.998359
	1.1386
	1.15089
	1.14966
	1.14011
	0.945035
	0.996924
	1.12622
	1.06155
	1.20149
	0.975226
	1.15385
	1.15908
	1.16317
	1.17557
	1.20135
	1.14162
	1.2001
	1.01132
	1.14162
	0.994599
	1.13882
	0.997936
	1.11101
	0.869361
	0.936139
	1.2146
	1.07586
	1.06606
	1.0273
	1.07938
	1.00132
	0.95052
	0.976427
	1.1386
	1.15089
	1.14966
	1.14011
	0.945035
	0.996924
	1.12622
	1.06155
	1.20149
	0.975226
	1.15385
	1.15908
	1.16317
	1.17557
	1.20135
	1.14162
	1.2001
	1.01132
	1.14162
	0.994599
	1.13882
	0.997936
	1.11101
	0.869361
	0.936139
	1.2146
	1.07586
	1.06606
	1.0273
	1.07938
	1.00132
	0.95052
	0.976427

## Sheet: Fig.3b_cWAS_WAS_Nor_Volume3D
cWAS iMP1	WAS iMP1
0.535251	5.17793
-0.272102	1.33332
-1.85707	1.55861
-1.68714	-1.23146
-2.04971	2.76101
-1.53514	-0.356992
-2.04971	0.431502
-1.68714	-0.494497
-1.68714	0.0415555
-1.04971	1.76854
-1.2721	-0.646502
-0.333503	-0.90954
0.187328	-1.81642
0.924291	-1.00906
1.04982	0.353498
-1.15663	1.55861
1.78679	-1.23146
-1.15663	1.3734
0.569199	-1.4945
0.312856	-0.90954
1.58588	-0.231459
1.60236	-1.81642
0.390859	-0.90954
-1.53514	-0.0090712
-1.85707	1.65931
-1.68714	-0.0090712
-2.04971	0.798285
-0.769608	1.33332
-2.04971	-0.90954
-1.04971	-2.00907
-1.04971	-1.23146
-1.85707	-0.292861
-0.769608	-2.00907
-0.769608	-0.90954
-1.04971	-0.568498
-1.53514	-1.00906
-1.85707	0.575893
0.187328	-1.4945
-2.04971	-1.00906
-2.04971	-0.90954
-1.2981	-1.4945
0.490396	-2.00907
-0.850634	-1.00906
-1.2981	-2.00907
-0.757535	0.938461
-1.4356	-2.00907
-1.17257	-0.728965
-1.4356	-1.4945
-1.58761	-0.424106
-0.670071	0.353498
-1.05709	-1.4945
-1.2981	-1.6465
-1.4356	-1.35699
-1.17257	-1.4945
-1.75753	-1.35699
-1.4356	-0.728965
-0.950171	0.505503
-1.95018	-1.81642
-1.95018	0.183576
-1.4356	-0.292861
-1.75753	-0.816429
-0.850634	-1.81642
0.286865	0.271035
-0.509604	-1.81642
-0.757535	-1.6465
-0.172565	-2.00907
-0.365212	-1.00906
0.997358	-0.90954
0.14936	-2.00907
-1.17257	-2.00907
-0.850634	-2.00907
0.0498232	0.0415555
-0.850634	1.76854
-1.05709	-1.23146
-0.298097	1.3535
-1.75753	2.33332
-1.95018	-0.816429
-0.850634	1.76854
-0.950171	1.18358
-1.95018	-0.646502
-1.4356	-1.4945
0.242471	1.4315
0.94291	-0.0615394
-1.4356	-0.356992
-1.58761	0.67543
-0.950171	1.04156
-1.95018	1.04156
-1.17257	2.3734
0.490396	1.59297
-1.95018	-0.646502
-1.58761	0.505503
-1.17257	2.04156
-1.58761	0.643008
-1.58761	0.738163
-0.850634	1.24966
-1.58761	-2.00907
-1.58761	0.0415555
-1.95018	0.0415555
-0.950171	-0.909528
-0.0026449	-0.909528
-1.95018	-1.35699
-1.2981	-2.00907
-1.95018	-1.4945
-1.75753	-0.0615394
-1.75753	-0.424106
-1.4356	-1.35699
-0.113671	-1.23146
-1.17257	-1.23146
-1.75753	-1.35699
-1.2981	-0.568498
-0.587607	-0.424106
-0.670071	1.64301
-0.950171	-0.816429
-1.05709	-1.23146
1.50926	-1.6465
0.371755	-0.424106
-0.850634	-1.23146
-1.05709	-1.81642
-1.05709	-0.816429
1.61751	-1.81642
-1.17257	-1.81642
-1.75753	-1.4945
-1.58761	5.59403
0.10045	3.66336
-1.05709	-0.356992
1.37175	1.20594
-0.850634	-0.0090712
1.61751	2.2604
0.371755	1.79828
-1.95018	2.84178
-0.757535	0.575893
-0.670071	2.04156
-1.4356	4.37833
-1.95018	2.49646
-0.435602	1.856
-0.365212	-1.81642
-1.75753	-1.4945
-1.95018	-1.00906
-1.95018	0.505503
0.857179	-2.00907
-1.95018	1.01646
-0.509604	-1.6465
-1.17257	-1.6465
-1.4356	-2.00907
-1.95018	-1.11598
-1.05709	0.609837
-1.58761	-0.231467
1.22797	-1.00906
-0.231459	-1.11598
1.64301	-1.81642
4.90467	-2.00907
-1.4945	0.271035
3.10244	-1.23146
-0.172572	-1.81642
1.91149	1.4315
2.81293	-0.0090712
0.798285	-1.11598
0.431502	0.990929
-1.81642	0.707136
0.227971	0.393027
-1.81642	-0.356992
-2.00907	0.393027
-1.35699	-0.494497
-0.816429	-0.568498
-1.4945	-2.00907
-0.568498	-1.4945
-0.646502	0.0904657
-0.90954	-1.11598
-1.11598	-2.00907
-2.00907	-1.00906
-1.81642	4.12609
0.0415555	2.5055
-2.00907	2.4782
-1.23146	1.48736
-1.6465	0.0904657
-1.6465	-1.35699
-1.35699	3.4597
-1.11598	5.05548
-2.00907	3.06009
-2.00907	-1.11598
-0.568498	-1.00906
1.81293	-0.172572
0.541128	-1.00906
0.738163	-1.81642
0.575893	0.911493
-0.568498	1.20594
2.41239	-1.35699
1.13777	1.27104
0.393027	2.30252
-1.4945	0.393027
2.33332	3.07232
0.707136	0.856001
0.609837	-1.23146
0.505503	0.884016
0.312856	1.41239
-0.292861	0.938461
0.964933	-1.6465
-0.0615394	-0.728965
-0.172572	1.73816
-0.115988	0.0904657
-0.90954	0.0415555
1.48736	-2.00907
0.575893	0.768537
-1.23146	-0.90954
-1.81642	-1.81642
-1.6465	-1.11598
-1.4945	-1.23146
-1.81642	-1.6465
-1.81642	-0.646502
-2.00907	-1.11598
-1.4945	0.0904657
-2.00907	-1.11598
-1.23146	-2.00907
0.271035	-1.11598
-1.4945	-1.6465
-0.728965	-1.00906
-1.4945	0.609841
	-0.646502
	-1.23146
	-2.00907
	-1.11598
	-2.00907
	-1.4945
	0.643004
	-0.494497
	-1.11598
	0.183576
	1.87007
	1.3535
	-1.35699
	-0.292861
	-1.35699
	-0.494497
	-1.35699
	0.707136
	-0.0090712
	-0.424106
	0.353498
	0.990929
	0.541128
	0.431502
	0.768537
	-1.81642
	-0.816429
	-1.35699
	0.431502
	0.468977
	1.45036
	0.183576
	0.707136
	-1.00906
	-0.816429
	-1.11598
	-0.728965
	-0.568498
	-1.35699
	-1.23146
	-1.35699
	1.69137
	-1.35699
	-0.816429
	-0.356992
	-1.6465
	-1.4945
	-1.81642
	-2.00907
	-2.00907
	-0.646502
	-1.23146
	-1.23146
	-0.90954
	-1.4945
	-1.4945
	-2.00907
	-2.00907
	-1.81642
	-0.0615394
	-1.81642
	-1.35699
	-1.4945
	-1.23146
	-2.00907
	-2.00907
	-1.81642
	2.39085
	1.81536
	1.91112
	0.464861
	4.16807
	2.77229
	-0.535139
	1.25146
	2.79398
	-0.0497138
	-0.272102
	-0.687145
	-0.464749
	-1.68714
	-1.53514
	-0.333503
	0.786789
	0.272213
	-0.272102
	-0.397634
	-1.68714
	3.03168
	0.00091299
	0.312856
	-1.53514
	-1.15663
	-1.68714
	-1.2721
	-2.04971
	2.64278
	2.53525
	3.87085
	2.94383
	-0.769608
	0.634788
	3.24622
	1.50049
	1.58588
	-0.464749
	0.897822
	2.75764
	0.0498232
	0.500485
	-0.464749
	0.727894
	0.897822
	0.602366
	-0.687145
	-2.04971
	-0.687145
	-1.39764
	-0.272102
	-2.04971
	-0.213207
	0.272218
	-2.04971
	-2.04971
	0.00091299
	-1.85707
	-1.85707
	-2.04971
	-1.2721
	2.64278
	2.53525
	3.87085
	2.94383
	-0.769608
	0.634788
	3.24622
	1.50049
	1.58588
	-0.464749
	0.897822
	2.75764
	0.0498232
	0.500485
	-0.464749
	0.727894
	0.897822
	0.602366
	-0.687145
	-2.04971
	-0.687145
	-1.39764
	-0.272102
	-2.04971
	-0.213207
	0.272218
	-2.04971
	-2.04971
	0.00091299
	-1.85707
	-1.85707
	-2.04971
	-1.2721

## Sheet: Fig.3b_WT_KO_Nor_MF_2D
WT iMP	C52 KO iMP	C152 KO iMP	C157 KO iMP
0.92784	1.18105	1.13552	1.33995
0.874469	0.945342	1.92455	0.976772
0.831207	1.10195	1.97142	2.67795
0.841945	1.72961	1.57597	1.25698
0.861844	0.853769	0.849264	1.01427
0.597709	1.3225	1.76854	1.05394
0.615669	1.04201	0.870873	1.14412
0.665617	0.896436	1.06748	1.26564
0.602697	1.02883	1.02966	2.3045
1.29558	2.68432	1.42362	0.855088
0.661306	1.53975	1.30717	2.05997
0.679469	0.701648	1.3077	1.26066
0.836	1.08986	1.2547	1.21847
0.760284	0.829349	1.724	0.797321
0.759816	0.98708	0.986957	1.30787
0.776278	0.97575	1.34896	1.26521
0.628623	1.42076	1.16624	0.946471
0.94956	0.957116	1.17486	1.38177
1.09982	1.37198	1.4483	1.35396
0.964588	0.712511	1.09997	1.07697
0.92054	0.974111	1.87988	2.18162
0.986541	1.27213	1.60927	1.17044
1.06325	0.860429	1.95371	1.69064
1.38104	1.19847	1.26085	2.15645
0.579267	1.00289	2.32142	1.61237
0.727184	1.26756	0.738724	1.443
1.46376	0.851842	1.41283	1.1942
0.780806	1.40971	1.21646	1.71686
0.868755	1.28465	1.27779	1.31991
0.740817	0.828407	1.19733	1.23942
0.733041	0.963986	0.931803	1.2599
0.488994	0.883225	1.84097	0.556997
1.59433	0.947779	1.13595	0.898669
2.70181	1.0516	1.17183	1.54214
1.33158	1.05434	1.48047	0.754084
1.06815	1.44592	1.48813	1.05625
1.16389	1.50504	1.80245	0.9986
1.34566	1.10727	1.35408	0.865472
1.03905	1.41088	0.711291	0.743584
1.16116	1.36408	0.734195	1.55085
2.63004	1.35627	1.02899	1.54737
1.57911	2.17117	0.942547	1.27923
1.02007	2.18253	0.900683	1.43158
1.00084	1.01325	1.07255	1.28976
0.976544	1.24564	0.971426	1.27347
0.603764	1.23906	1.77255	1.39416
0.92154	2.24751	1.28188	1.09108
1.16233	1.0187	1.36608	1.26634
0.735803	1.33562	1.7448	1.4241
	1.33921	1.14292	1.37636
	1.41765	1.76359	0.91048
	1.16291	1.14899	1.12395
	1.03659	1.25992	0.678
		1.49093	1.02827
		1.54998
		1.23529
		1.58897
		1.02043
		1.2956

## Sheet: Fig.3b_WT_KO_Nor_MFI_3D
WT iMP	C52 KO iMP	C152 KO iMP	C157 KO iMP
1.03496	1.17599	1.28375	1.31677
0.900033	1.02689	1.00769	1.32555
1.05981	1.16212	1.30781	0.977961
0.997788	1.06391	1.2319	1.10243
0.972678	1.24201	1.11592	1.16525
1.03851	1.11801	1.14177	1.242
0.910409	0.99736	1.14849	1.28343
0.891512	1.07067	1.18333	0.905184
1.04971	1.09317	1.26332	1.26484
0.916898	1.14424	1.27115	1.14963
0.881404	1.11165	1.15564	1.18259
1.09744	1.07051	1.33814	1.23858
1.00367	1.09317	1.5549	0.841422
1.06319	1.14424	1.04051	1.25998
0.942229	1.11165	1.24063	1.088
0.990664	1.26803	1.17232	1.05607
1.01901	1.11495	1.271	1.15754
0.991931	1.22393	1.25988	1.16252
1.0039	1.13223	1.17232	1.07509
0.960124	1.14637	1.271	1.13759
1.01044	0.9985	1.25988	1.39591
0.941675	1.42419	1.19004	1.17433
1.38781	1.20159	1.33291	1.21954
1.01449	1.2962	1.17463	1.11237
1.08994	1.30133	1.06688	1.21847
1.09978	1.26112	1.10902	1.17404
0.980331	1.21312	1.14124	1.10156
0.934709	1.03856	1.29953	1.11952
0.91749	1.31434	1.34826	1.01101
0.921374	1.23521	1.14344	1.11321
0.977418	1.3259	1.15882	1.25406
1.05694	1.35971	1.27186	1.25237
0.95186	1.2359	1.21775	1.06119
0.915901	1.44846	1.12669	1.16761
1.12097	1.29101	1.08826	1.16183
0.918106	1.09937	1.17483	1.10278
0.834336	1.32782	1.24212	1.22516
0.900409	1.23433	0.913779	1.07768
0.915619	1.14869	1.20747	1.09066
0.998562	1.34862	1.21418	1.093
0.915758	1.33932	1.2892	1.00362
1.17347	1.29273	1.3912	1.14165
1.04719	0.94782	1.19485	1.18647
0.949457	1.39468	1.2184	0.984636
1.12795	1.40983	1.25891	1.19018
1.02742	1.22236	1.2184	1.338
1.20014	1.27996	1.33874	1.17865
1.2346	1.19746	1.24001	1.19427
0.990467	1.30212	1.07289	1.08676
0.995812	1.25229	1.37788	1.18284
0.908857	1.17959	1.09562	1.00001
1.0259	1.31043		1.15446
1.09433	1.11941		1.14063
1.14741	1.22166		1.15171
0.943119	1.07009		0.983766
1.02862	1.11921		1.15216
0.95757	1.03696		1.01037
1.06692	1.13923		1.27826
1.0535	1.14298		1.25109
1.03927	1.62186		1.43652
0.962966	1.11653		1.32821
1.19643	1.10174		1.18232
0.950942	1.18342
0.948809	0.91392
1.0324
1.06191
1.01393
0.942076
1.04849
1.19924
1.09485
1.03186
0.986906
0.954143
1.0131
1.02037
1.04821
0.97169
0.979383
0.963408
1.14717
0.92987
0.979518
0.988341
1.02986
0.976386
0.924582
0.979868
1.01846
0.979245
0.950819
0.964833
0.985361
1.04553
0.874497
0.914132
0.968852
1.01135
1.06138
1.05097
0.915989
0.920954
1.03485
0.886921
0.910829
1.10137
1.02521
1.04128
1.0506
1.14329
1.05478
1.10484
1.15321
1.01582
0.858025
1.04763
0.994468
1.02607
0.900275
0.902763
0.951832
0.903658
0.880678
0.87731
0.88232
0.820527
0.963557
0.977938
0.909084

## Sheet: Fig.3b_WT_KO_Nor_Volume3D
WT iMP	C52 KO iMP	C152 KO iMP	C157 KO iMP
0.250384	-0.79519	3.01301	3.80412
-0.570016	-0.434788	-1.53267	3.4013
0.532571	2.878	1.728	-0.339309
0.446566	0.394102	1.39493	-1.18447
0.142566	1.69319	0.478143	0.971204
-0.647093	-1.61233	-1.71789	2.21996
-0.633956	-1.76624	-1.71789	1.7385
-1.80497	3.34851	5.08832	-1.72852
-1.12813	0.953906	-1.20727	-0.0216575
-0.751979	-0.880524	4.44336	-0.263178
-1.67373	-1.29729	0.549669	0.339648
-0.669255	3.34933	3.97874	0.165275
-1.4424	0.953906	2.82953	-1.37529
0.646404	-0.880524	-0.576798	0.584069
0.0614458	-1.29729	-1.1798	-1.57002
0.152697	3.20603	3.69243	-1.57002
-1.01596	-1.39731	-0.799189	1.27496
-1.65592	2.28018	0.402897	1.07617
1.51204	-0.13428	3.69243	0.257443
-0.442403	-0.553434	-0.799189	1.75107
0.807535	-1.06213	0.402897	-0.901361
-0.651498	-0.149777	2.76471	1.8471
2.32683	2.35181	-1.5154	-0.901358
-0.880524	-1.24309	2.15635	0.23615
1.18271	-0.541122	-0.0373503	-1.74726
-0.987837	1.01772	-0.890907	1.04928
0.942265	-0.971223	-0.56342	-1.45006
-1.10983	-1.19086	4.5079	-1.72852
0.23615	1.35511	0.665929	-0.412189
-1.36079	0.646404	-0.919031	0.921654
-0.389934	2.37148	-1.59483	-1.02737
-0.0591964	1.84398	2.72392	-1.71924
-0.226568	1.00938	2.8121	-0.982278
-1.46548	-0.766241	-1.39202	2.52576
0.122062	0.376898	-1.13953	1.93346
-1.61233	-0.28013	-0.982902	0.548025
-1.77583	-0.949363	2.53782	0.877996
-1.57002	1.77999	-1.4565	1.01216
-0.890905	2.10975	2.75851	0.888658
-0.911888	2.56805	1.30539	0.730068
-1.79519	1.62562	-1.36082	-0.971223
1.4721	-0.933184	1.10211	3.88162
1.52088	-1.62961	2.72936	3.65691
-0.357186	-0.80989	0.313873	-0.0768724
1.04384	-0.849829	2.155	5.615
1.52966	3.99236	-0.353126	-0.839738
-1.18447	-0.705437	0.77703	2.36877
-1.15915	0.0479256	0.454229	2.17899
2.21936	0.0854699	-1.52401	-0.103777
-0.342867	3.35894	-0.603935	-0.927829
-0.401018	0.30142	-0.431982	0.568999
-1.82473	1.54994		0.908247
0.74019	0.857988		-1.18447
-1.24309	-1.05628		1.49918
-0.171755	-1.26994		-1.00464
-0.168595	-0.36802		-1.71002
0.655348	-1.26994		-0.492893
-0.901358	2.21149		2.94299
-0.66035	-0.74255		1.31841
-1.38994	-1.62094		1.55569
-1.59526	-0.25981		1.4005
-0.751979	-1.16544		-0.187661
-0.512793	-1.49685
-1.31116	-1.71924
0.20481
-0.927829
-0.401018
-0.58258
2.38552
-0.834721
-1.6648
-1.54521
0.949554
0.735134
1.25979
-0.36802
0.567107
-1.67373
-0.0131244
-0.415931
-0.375288
-1.47327
-1.73786
-0.99902
-1.10378
0.219355
-1.6648
-1.14666
-0.335761
-0.982278
-0.159155
0.101262
0.359487
1.45683
-0.82972
-0.38626
2.12206
-0.865095
-0.854897
1.01634
0.796254
-1.42722
-0.570018
-1.59526
-1.10378
0.528686
0.940797
1.07883
-0.0621368
-0.37165
-0.710024
-1.33931
-0.62094
0.180233
-1.09176
-0.714626
-1.02165
0.825077
-1.63832
-1.10378
-0.8549
-0.37529
-0.633958
-1.82473
-1.41968
-1.54521
-1.70086
-0.922495
-0.723875

## Sheet: Fig.5e
	SRSF1	HNRNPF	SRSF2		HNRNPA2B1
	biological replicate 2	biological replicate 2	biological replicate 2	biological replicate 3	biological replicate 2	biological replicate 3
WT qPCR replicate 1	0.323532	0.450708	0.159813	0.24976	0.622486	0.514741
WT qPCR replicate 2	0.347892	0.455232	0.163545	0.242809	0.634255	0.632873
WT qPCR replicate 3	0.373533	0.409329	0.174726	0.248038	0.600435	0.550949
Null qPCR replicate 1	0.501046	0.594521	0.348943	0.546811	1.40883	1.04417
Null qPCR replicate 2	0.546431	0.722456	0.338944	0.468669	1.50111	1.02437
Null qPCR replicate 3	0.521921	0.533454	0.314504	0.461892	1.26415	0.802262
note: qPCR was performed in triplicate. The values shown are % input.

[truncated: 18 more sheets: Fig.6c, Fig.6e, Fig.6f, Fig.6g, Fig. 7d, Fig. 7e, Fig.S2m, Fig.S4b, Fig.S4g, Fig. S10a, Fig.S10d, Fig.S10e, Fig.S10f, FigS10j, Fig.S10k, Fig.S11b, Fig.S11c, Fig.S11d]
